# Supplementary material for: N′-[(2-n-Butyl-4-chloro-1H-imidazol-5-yl)­methyl­idene]adamantane-1-carbo­hydrazide sesquihydrate ethanol hemi­solvate
Source: Acta Crystallogr Sect E Struct Rep Online. 2010 Jul 31;66(Pt 8):o2131. doi: 10.1107/S1600536810029260 (PMC3007568; doi:10.1107/S1600536810029260)
Supplement: Supplementary file 1 [file e-66-o2131-sup1.cif]

##############################################################################
###                                                                        ###
###        Electronic paper (Acta Crystallographica Section E)             ###
###                                                                        ###
##############################################################################
#                                                                            #
# This CIF contains the data in a paper accepted for publication in Acta     #
# Crystallographica Section E. It conforms to the requirements of Notes      #
# for Authors for Section E, and has been peer reviewed under the auspices   #
# of the IUCr Commission on Journals.                                        #
#                                                                            #
# Full details of the Crystallographic Information File format               #
# are given in the paper "The Crystallographic Information File (CIF):       #
# a New Standard Archive File for Crystallography" by S. R. Hall, F. H.      #
# Allen and I. D. Brown [Acta Cryst. (1991), A47, 655-685].                  #
#                                                                            #
# The current version of the core CIF dictionary is obtainable from          #
# ftp://ftp.iucr.org/pub/cif_core.dic. The current version number is 2.4.    #
#                                                                            #
# Software is freely available for graphical display of the structure(s) in  #
# this CIF.  For information consult the CIF home page http://www.iucr.org/  #
# cif/home.html                                                              #
#                                                                            #
# This file may be used for bona fide research purposes within the           #
# scientific community so long as proper attribution is given to the journal # 
# article from which it was obtained.                                        #
#                                                                            #
##############################################################################
                                             
data_global
_audit_creation_method     SHELXL-97
_journal_date_recd_electronic     2010-07-20
_journal_date_accepted     2010-07-22
_journal_name_full     'Acta Crystallographica, Section E'
_journal_year     2010
_journal_volume     66
_journal_issue      8
_journal_page_first     o2131
_journal_page_last     o2131
_journal_paper_category     QO
_journal_coeditor_code     BT5304
_publ_contact_author
;
     Dr. Seik Weng Ng
     Department of Chemistry
     University of Malaya
     50603 Kuala Lumpur
     Malaysia
;
_publ_contact_author_email     seikweng@um.edu.my
_publ_contact_author_fax     '03 7967 4193'
_publ_contact_author_phone     '03 7967 6778'
_publ_section_title
;\
<i>N</i>'-[(2-<i>n</i>-Butyl-4-chloro-1<i>H</i>-imidazol-5-\
yl)methylidene]adamantane-1-carbohydrazide sesquihydrate ethanol hemisolvate
;
loop_
    _publ_author_name
    _publ_author_address
    'Al-Tamimi, Abdul-Malek S.'
;
     Department of Pharmaceutical Chemistry
     College of Chemistry
     King Saud University
     Riyadh 11451
     Saudi Arabia
;
    'Bari, Ahmed'
;
     Department of Pharmaceutical Chemistry
     College of Chemistry
     King Saud University
     Riyadh 11451
     Saudi Arabia
;
    'Al-Omar, Mohamed A.'
;
     Department of Pharmaceutical Chemistry
     College of Chemistry
     King Saud University
     Riyadh 11451
     Saudi Arabia
;
    'El-Emam, Ali A.'
;
     Department of Pharmaceutical Chemistry
     College of Chemistry
     King Saud University
     Riyadh 11451
     Saudi Arabia
;
    'Ng, Seik Weng'
;
     Department of Chemistry
     University of Malaya
     50603 Kuala Lumpur
     Malaysia
;
_publ_section_synopsis     .
data_I
_audit_creation_method     SHELXL-97
_chemical_name_systematic
;
<i>N</i>'-[(2-<i>n</i>-Butyl-4-chloro-1<i>H</i>-imidazol-5-
yl)methylidene]adamantane-1-carbohydrazide sesquihydrate ethanol hemisolvate
;
_chemical_name_common     ?
_chemical_formula_moiety     'C19 H27 Cl N4 O, 0.5C2 H6 O, 1.5H2 O'
_chemical_formula_sum     'C20 H33 Cl N4 O3'
_chemical_formula_iupac     'C19 H27 Cl N4 O, 0.5C2 H6 O, 1.5H2 O'
_chemical_formula_weight     412.95
_chemical_melting_point     ?
_symmetry_cell_setting     triclinic
_symmetry_space_group_name_H-M     'P -1'
_symmetry_space_group_name_Hall     '-P 1'
loop_
    _symmetry_equiv_pos_as_xyz
    'x, y, z'
    '-x, -y, -z'
_cell_length_a     7.9867(6)
_cell_length_b     16.8478(13)
_cell_length_c     16.9656(13)
_cell_angle_alpha     97.3410(10)
_cell_angle_beta     100.3760(10)
_cell_angle_gamma     97.5050(10)
_cell_volume     2199.3(3)
_cell_formula_units_Z     4
_cell_measurement_reflns_used     4692
_cell_measurement_theta_min     2.5
_cell_measurement_theta_max     28.2
_cell_measurement_temperature     100(2)
_exptl_crystal_description     Prism
_exptl_crystal_colour     Colorless
_exptl_crystal_size_max     0.40
_exptl_crystal_size_mid     0.10
_exptl_crystal_size_min     0.10
_exptl_crystal_density_diffrn     1.247
_exptl_crystal_density_meas     ?
_exptl_crystal_density_method     'not measured'
_exptl_crystal_F_000     888
_exptl_absorpt_coefficient_mu     0.201
_exptl_absorpt_correction_type     multi-scan
_exptl_absorpt_process_details     '(SADABS; Sheldrick, 1996)'
_exptl_absorpt_correction_T_min     0.9240
_exptl_absorpt_correction_T_max     0.9802
_diffrn_ambient_temperature     100(2)
_diffrn_radiation_type     MoK\a
_diffrn_radiation_wavelength     0.71073
_diffrn_radiation_source     'fine-focus sealed tube'
_diffrn_radiation_monochromator     graphite
_diffrn_measurement_device_type     'Bruker SMART APEX diffractometer'
_diffrn_measurement_method     '\w scans'
_diffrn_detector_area_resol_mean     ?
_diffrn_reflns_number     21291
_diffrn_reflns_av_R_equivalents     0.0361
_diffrn_reflns_av_sigmaI/netI     0.0565
_diffrn_reflns_theta_min     1.60
_diffrn_reflns_theta_max     27.50
_diffrn_reflns_theta_full     27.50
_diffrn_measured_fraction_theta_max     0.994
_diffrn_measured_fraction_theta_full     0.994
_diffrn_reflns_limit_h_min     -10
_diffrn_reflns_limit_h_max     10
_diffrn_reflns_limit_k_min     -22
_diffrn_reflns_limit_k_max     21
_diffrn_reflns_limit_l_min     -21
_diffrn_reflns_limit_l_max     21
_diffrn_standards_number     0
_diffrn_standards_interval_count     0
_diffrn_standards_interval_time     0
_diffrn_standards_decay_%     0
_reflns_number_total     10050
_reflns_number_gt     7547
_reflns_threshold_expression     I>2\s(I)
_refine_ls_structure_factor_coef     Fsqd
_refine_ls_matrix_type     full
_refine_ls_R_factor_all     0.0632
_refine_ls_R_factor_gt     0.0427
_refine_ls_wR_factor_gt     0.1013
_refine_ls_wR_factor_ref     0.1127
_refine_ls_goodness_of_fit_ref     1.016
_refine_ls_restrained_S_all     1.016
_refine_ls_number_reflns     10050
_refine_ls_number_parameters     552
_refine_ls_number_restraints     11
_refine_ls_hydrogen_treatment     mixed
_refine_ls_weighting_scheme     calc
_refine_ls_weighting_details
                 'calc w=1/[\s^2^(Fo^2^)+(0.0579P)^2^] where P=(Fo^2^+2Fc^2^)/3'
_atom_sites_solution_hydrogens     geom
_atom_sites_solution_primary     direct
_atom_sites_solution_secondary     difmap
_refine_ls_shift/su_max     0.001
_refine_ls_shift/su_mean     0.001
_refine_diff_density_max     0.365
_refine_diff_density_min     -0.429
_refine_ls_extinction_method     none
_refine_ls_extinction_coef     ?
loop_
    _atom_type_symbol
    _atom_type_description
    _atom_type_scat_dispersion_real
    _atom_type_scat_dispersion_imag
    _atom_type_scat_source
    'C' 'C' 0.0033 0.0016
                         'International Tables Vol C Tables 4.2.6.8 and 6.1.1.4'
    'H' 'H' 0.0000 0.0000
                         'International Tables Vol C Tables 4.2.6.8 and 6.1.1.4'
    'N' 'N' 0.0061 0.0033
                         'International Tables Vol C Tables 4.2.6.8 and 6.1.1.4'
    'O' 'O' 0.0106 0.0060
                         'International Tables Vol C Tables 4.2.6.8 and 6.1.1.4'
    'Cl' 'Cl' 0.1484 0.1585
                         'International Tables Vol C Tables 4.2.6.8 and 6.1.1.4'
_computing_data_collection     'APEX2 (Bruker, 2009)'
_computing_cell_refinement     'SAINT (Bruker, 2009)'
_computing_data_reduction     'SAINT (Bruker, 2009)'
_computing_structure_solution     'SHELXS97 (Sheldrick, 2008)'
_computing_structure_refinement     'SHELXL97 (Sheldrick, 2008)'
_computing_molecular_graphics     'X-Seed (Barbour, 2001)'
_computing_publication_material     'publCIF (Westrip, 2010)'
loop_
    _atom_site_type_symbol
    _atom_site_label
    _atom_site_fract_x
    _atom_site_fract_y
    _atom_site_fract_z
    _atom_site_U_iso_or_equiv
    _atom_site_adp_type
    _atom_site_calc_flag
    _atom_site_refinement_flags
    _atom_site_occupancy
    _atom_site_disorder_assembly
    _atom_site_disorder_group
    Cl Cl1 0.76837(6) 1.16482(3) 0.27186(3) 0.02855(12) Uani d . 1 . .
    Cl Cl2 0.96970(5) 0.80656(2) 0.35728(3) 0.02268(10) Uani d . 1 . .
    O O1 0.75877(14) 1.40939(7) 0.65640(7) 0.0201(3) Uani d . 1 . .
    O O2 0.73265(14) 1.07788(7) 0.06758(7) 0.0188(2) Uani d . 1 . .
    O O3 0.78300(16) 0.63333(8) 0.50491(8) 0.0284(3) Uani d D 1 . .
    O O1W 0.54116(15) 0.70102(7) 0.41892(7) 0.0196(3) Uani d D 1 . .
    O O2W 0.46191(15) 0.95403(7) 0.08834(7) 0.0201(3) Uani d D 1 . .
    O O3W 0.27823(15) 1.00424(7) 0.20395(7) 0.0216(3) Uani d D 1 . .
    N N1 0.92004(18) 1.38006(8) 0.56315(8) 0.0180(3) Uani d D 1 . .
    N N2 0.78186(17) 1.32710(8) 0.51751(8) 0.0178(3) Uani d . 1 . .
    N N3 0.50609(18) 1.21097(8) 0.43693(8) 0.0173(3) Uani d D 1 . .
    N N4 0.46659(18) 1.13115(8) 0.31913(8) 0.0204(3) Uani d . 1 . .
    N N5 0.62851(18) 0.77835(8) 0.29533(8) 0.0195(3) Uani d . 1 . .
    N N6 0.60000(18) 0.86304(8) 0.20631(8) 0.0176(3) Uani d D 1 . .
    N N7 0.83450(17) 0.98033(8) 0.16998(8) 0.0158(3) Uani d . 1 . .
    N N8 0.95038(17) 1.04002(8) 0.15190(8) 0.0151(3) Uani d D 1 . .
    C C1 1.0617(2) 1.46542(9) 0.69156(9) 0.0157(3) Uani d . 1 . .
    C C2 1.1519(2) 1.52998(9) 0.64919(10) 0.0182(3) Uani d . 1 . .
    H H2A 1.1853 1.5032 0.6002 0.022 Uiso calc R 1 . .
    H H2B 1.0716 1.5675 0.6321 0.022 Uiso calc R 1 . .
    C C3 1.3131(2) 1.57772(10) 0.70820(10) 0.0214(4) Uani d . 1 . .
    H H3A 1.3706 1.6198 0.6811 0.026 Uiso calc R 1 . .
    C C4 1.4376(2) 1.51865(11) 0.73189(11) 0.0238(4) Uani d . 1 . .
    H H4A 1.4708 1.4921 0.6828 0.029 Uiso calc R 1 . .
    H H4B 1.5435 1.5487 0.7688 0.029 Uiso calc R 1 . .
    C C5 1.3512(2) 1.45452(10) 0.77393(10) 0.0218(4) Uani d . 1 . .
    H H5 1.4330 1.4164 0.7895 0.026 Uiso calc R 1 . .
    C C6 1.3012(2) 1.49608(11) 0.85039(10) 0.0250(4) Uani d . 1 . .
    H H6A 1.2465 1.4548 0.8783 0.030 Uiso calc R 1 . .
    H H6B 1.4057 1.5264 0.8881 0.030 Uiso calc R 1 . .
    C C7 1.1755(2) 1.55423(10) 0.82642(10) 0.0218(4) Uani d . 1 . .
    H H7 1.1428 1.5813 0.8762 0.026 Uiso calc R 1 . .
    C C8 1.2614(2) 1.61865(10) 0.78384(11) 0.0249(4) Uani d . 1 . .
    H H8A 1.1803 1.6563 0.7684 0.030 Uiso calc R 1 . .
    H H8B 1.3648 1.6504 0.8213 0.030 Uiso calc R 1 . .
    C C9 1.1886(2) 1.40708(10) 0.71633(10) 0.0184(3) Uani d . 1 . .
    H H9A 1.1329 1.3654 0.7435 0.022 Uiso calc R 1 . .
    H H9B 1.2203 1.3793 0.6674 0.022 Uiso calc R 1 . .
    C C10 1.0134(2) 1.50723(10) 0.76836(10) 0.0183(3) Uani d . 1 . .
    H H10A 0.9319 1.5449 0.7534 0.022 Uiso calc R 1 . .
    H H10B 0.9559 1.4661 0.7956 0.022 Uiso calc R 1 . .
    C C11 0.8996(2) 1.41698(9) 0.63612(9) 0.0153(3) Uani d . 1 . .
    C C12 0.8028(2) 1.28451(9) 0.45310(9) 0.0173(3) Uani d . 1 . .
    H H12A 0.9093 1.2909 0.4354 0.021 Uiso calc R 1 . .
    C C13 0.6573(2) 1.22641(9) 0.40851(10) 0.0165(3) Uani d . 1 . .
    C C14 0.6272(2) 1.17570(10) 0.33610(10) 0.0185(3) Uani d . 1 . .
    C C15 0.3969(2) 1.15408(10) 0.38198(10) 0.0198(4) Uani d . 1 . .
    C C16 0.2199(2) 1.11990(11) 0.39062(11) 0.0251(4) Uani d . 1 . .
    H H16A 0.1425 1.1094 0.3366 0.030 Uiso calc R 1 . .
    H H16B 0.1759 1.1605 0.4256 0.030 Uiso calc R 1 . .
    C C17 0.2146(2) 1.04091(11) 0.42715(12) 0.0308(4) Uani d . 1 . .
    H H17A 0.0940 1.0127 0.4158 0.037 Uiso calc R 1 . .
    H H17B 0.2833 1.0051 0.4003 0.037 Uiso calc R 1 . .
    C C18 0.2832(3) 1.05454(13) 0.51753(13) 0.0377(5) Uani d . 1 . .
    H H18A 0.2149 1.0907 0.5443 0.045 Uiso calc R 1 . .
    H H18B 0.4039 1.0825 0.5287 0.045 Uiso calc R 1 . .
    C C19 0.2776(3) 0.97727(16) 0.55442(17) 0.0588(8) Uani d . 1 . .
    H H19A 0.3189 0.9906 0.6133 0.088 Uiso calc R 1 . .
    H H19B 0.3515 0.9426 0.5311 0.088 Uiso calc R 1 . .
    H H19C 0.1589 0.9486 0.5428 0.088 Uiso calc R 1 . .
    C C20 1.0200(2) 1.15241(9) 0.07997(9) 0.0143(3) Uani d . 1 . .
    C C21 1.1515(2) 1.19510(10) 0.15687(9) 0.0173(3) Uani d . 1 . .
    H H21A 1.0903 1.2215 0.1962 0.021 Uiso calc R 1 . .
    H H21B 1.2121 1.1546 0.1827 0.021 Uiso calc R 1 . .
    C C22 1.2828(2) 1.25884(10) 0.13452(10) 0.0191(4) Uani d . 1 . .
    H H22A 1.3672 1.2860 0.1846 0.023 Uiso calc R 1 . .
    C C23 1.1891(2) 1.32202(10) 0.09564(11) 0.0239(4) Uani d . 1 . .
    H H23A 1.1275 1.3491 0.1344 0.029 Uiso calc R 1 . .
    H H23B 1.2736 1.3637 0.0818 0.029 Uiso calc R 1 . .
    C C24 1.0604(2) 1.28048(10) 0.01893(11) 0.0233(4) Uani d . 1 . .
    H H24 0.9992 1.3218 -0.0064 0.028 Uiso calc R 1 . .
    C C25 0.9281(2) 1.21643(10) 0.04083(11) 0.0201(4) Uani d . 1 . .
    H H25A 0.8645 1.2429 0.0790 0.024 Uiso calc R 1 . .
    H H25B 0.8439 1.1900 -0.0088 0.024 Uiso calc R 1 . .
    C C26 1.1560(2) 1.23945(11) -0.04119(11) 0.0259(4) Uani d . 1 . .
    H H26A 1.0730 1.2130 -0.0911 0.031 Uiso calc R 1 . .
    H H26B 1.2402 1.2805 -0.0562 0.031 Uiso calc R 1 . .
    C C27 1.2497(2) 1.17624(10) -0.00257(10) 0.0206(4) Uani d . 1 . .
    H H27 1.3125 1.1496 -0.0419 0.025 Uiso calc R 1 . .
    C C28 1.3788(2) 1.21725(10) 0.07450(10) 0.0216(4) Uani d . 1 . .
    H H28A 1.4657 1.2579 0.0607 0.026 Uiso calc R 1 . .
    H H28B 1.4395 1.1763 0.0996 0.026 Uiso calc R 1 . .
    C C29 1.1182(2) 1.11208(9) 0.01915(10) 0.0181(3) Uani d . 1 . .
    H H29A 1.1784 1.0706 0.0435 0.022 Uiso calc R 1 . .
    H H29B 1.0355 1.0849 -0.0306 0.022 Uiso calc R 1 . .
    C C30 0.8874(2) 1.08749(9) 0.09866(9) 0.0147(3) Uani d . 1 . .
    C C31 0.8957(2) 0.93466(9) 0.21920(9) 0.0170(3) Uani d . 1 . .
    H H31A 1.0157 0.9405 0.2410 0.020 Uiso calc R 1 . .
    C C32 0.7734(2) 0.87396(9) 0.23988(9) 0.0168(3) Uani d . 1 . .
    C C33 0.7857(2) 0.82064(10) 0.29406(10) 0.0182(3) Uani d . 1 . .
    C C34 0.5179(2) 0.80624(10) 0.24081(10) 0.0188(3) Uani d . 1 . .
    C C35 0.3269(2) 0.77994(10) 0.21929(11) 0.0235(4) Uani d . 1 . .
    H H35A 0.2761 0.8135 0.1804 0.028 Uiso calc R 1 . .
    H H35B 0.2786 0.7898 0.2688 0.028 Uiso calc R 1 . .
    C C36 0.2740(2) 0.69046(10) 0.18198(10) 0.0223(4) Uani d . 1 . .
    H H36A 0.3137 0.6569 0.2233 0.027 Uiso calc R 1 . .
    H H36B 0.1466 0.6782 0.1680 0.027 Uiso calc R 1 . .
    C C37 0.3442(2) 0.66585(11) 0.10660(11) 0.0273(4) Uani d . 1 . .
    H H37A 0.4717 0.6740 0.1209 0.033 Uiso calc R 1 . .
    H H37B 0.3106 0.7011 0.0660 0.033 Uiso calc R 1 . .
    C C38 0.2775(3) 0.57763(13) 0.06950(12) 0.0390(5) Uani d . 1 . .
    H H38A 0.3292 0.5636 0.0224 0.058 Uiso calc R 1 . .
    H H38B 0.1518 0.5700 0.0523 0.058 Uiso calc R 1 . .
    H H38C 0.3085 0.5426 0.1099 0.058 Uiso calc R 1 . .
    C C39 0.7041(2) 0.59637(11) 0.56315(11) 0.0292(4) Uani d . 1 . .
    H H39A 0.7416 0.5431 0.5676 0.035 Uiso calc R 1 . .
    H H39B 0.5773 0.5871 0.5446 0.035 Uiso calc R 1 . .
    C C40 0.7512(3) 0.64869(12) 0.64503(11) 0.0317(4) Uani d . 1 . .
    H H40A 0.7063 0.6193 0.6850 0.048 Uiso calc R 1 . .
    H H40B 0.7011 0.6986 0.6423 0.048 Uiso calc R 1 . .
    H H40C 0.8769 0.6623 0.6611 0.048 Uiso calc R 1 . .
    H H3o 0.709(2) 0.6547(12) 0.4769(11) 0.040(6) Uiso d D 1 . .
    H H11 0.4462(17) 0.6699(11) 0.4039(12) 0.039(6) Uiso d D 1 . .
    H H12 0.561(3) 0.7241(15) 0.3798(11) 0.068(9) Uiso d D 1 . .
    H H21 0.547(2) 0.9885(11) 0.0863(14) 0.047(7) Uiso d D 1 . .
    H H22 0.402(2) 0.9418(11) 0.0416(7) 0.028(5) Uiso d D 1 . .
    H H31 0.348(2) 1.0401(11) 0.2379(11) 0.050(7) Uiso d D 1 . .
    H H32 0.328(3) 0.9889(13) 0.1658(10) 0.047(7) Uiso d D 1 . .
    H H1 1.0165(16) 1.3843(11) 0.5468(11) 0.022(5) Uiso d D 1 . .
    H H3 0.491(2) 1.2324(11) 0.4835(7) 0.030(5) Uiso d D 1 . .
    H H6 0.553(2) 0.8878(11) 0.1671(9) 0.032(6) Uiso d D 1 . .
    H H8 1.0584(13) 1.0385(11) 0.1682(11) 0.029(5) Uiso d D 1 . .
loop_
    _atom_site_aniso_label
    _atom_site_aniso_U_11
    _atom_site_aniso_U_22
    _atom_site_aniso_U_33
    _atom_site_aniso_U_12
    _atom_site_aniso_U_13
    _atom_site_aniso_U_23
    Cl1 0.0305(3) 0.0324(2) 0.0219(2) 0.00006(19) 0.01191(19) -0.00352(18)
    Cl2 0.0199(2) 0.0231(2) 0.0234(2) 0.00125(16) -0.00039(17) 0.00668(16)
    O1 0.0146(6) 0.0253(6) 0.0187(6) -0.0019(5) 0.0044(5) 0.0003(5)
    O2 0.0139(6) 0.0229(6) 0.0171(6) -0.0021(5) -0.0006(5) 0.0038(5)
    O3 0.0208(7) 0.0456(8) 0.0228(7) 0.0111(6) 0.0065(6) 0.0107(6)
    O1W 0.0161(6) 0.0242(6) 0.0177(6) -0.0031(5) 0.0048(5) 0.0044(5)
    O2W 0.0151(6) 0.0263(7) 0.0163(6) -0.0022(5) -0.0003(5) 0.0045(5)
    O3W 0.0147(6) 0.0240(6) 0.0226(7) -0.0009(5) 0.0018(5) -0.0030(5)
    N1 0.0125(7) 0.0218(7) 0.0166(7) -0.0038(6) 0.0030(6) -0.0012(6)
    N2 0.0152(7) 0.0191(7) 0.0162(7) -0.0024(5) 0.0006(6) 0.0007(5)
    N3 0.0159(7) 0.0194(7) 0.0155(7) 0.0012(6) 0.0029(6) 0.0009(6)
    N4 0.0193(8) 0.0203(7) 0.0191(7) 0.0003(6) 0.0003(6) 0.0012(6)
    N5 0.0180(7) 0.0199(7) 0.0211(7) 0.0002(6) 0.0058(6) 0.0052(6)
    N6 0.0143(7) 0.0188(7) 0.0197(7) -0.0002(6) 0.0036(6) 0.0053(6)
    N7 0.0151(7) 0.0164(7) 0.0146(7) -0.0035(5) 0.0047(5) 0.0010(5)
    N8 0.0111(7) 0.0167(7) 0.0159(7) -0.0026(5) 0.0021(5) 0.0029(5)
    C1 0.0137(8) 0.0160(8) 0.0161(8) 0.0000(6) 0.0015(6) 0.0015(6)
    C2 0.0155(8) 0.0178(8) 0.0210(8) 0.0000(6) 0.0035(7) 0.0047(7)
    C3 0.0157(8) 0.0199(8) 0.0259(9) -0.0040(7) 0.0034(7) 0.0018(7)
    C4 0.0138(8) 0.0291(9) 0.0248(9) 0.0008(7) 0.0008(7) -0.0030(7)
    C5 0.0185(9) 0.0260(9) 0.0191(9) 0.0073(7) -0.0019(7) 0.0011(7)
    C6 0.0248(10) 0.0287(9) 0.0175(9) 0.0023(8) -0.0011(7) -0.0017(7)
    C7 0.0182(9) 0.0241(9) 0.0202(9) 0.0012(7) 0.0033(7) -0.0049(7)
    C8 0.0185(9) 0.0193(8) 0.0313(10) -0.0011(7) -0.0010(8) -0.0042(7)
    C9 0.0188(9) 0.0167(8) 0.0182(8) 0.0019(6) 0.0012(7) 0.0010(6)
    C10 0.0169(8) 0.0191(8) 0.0175(8) 0.0008(7) 0.0037(7) -0.0011(6)
    C11 0.0165(8) 0.0144(7) 0.0156(8) 0.0017(6) 0.0038(6) 0.0042(6)
    C12 0.0154(8) 0.0193(8) 0.0169(8) 0.0000(6) 0.0045(7) 0.0034(6)
    C13 0.0147(8) 0.0184(8) 0.0171(8) 0.0027(6) 0.0038(6) 0.0040(6)
    C14 0.0198(9) 0.0208(8) 0.0150(8) 0.0022(7) 0.0039(7) 0.0032(6)
    C15 0.0170(9) 0.0197(8) 0.0207(9) 0.0015(7) -0.0001(7) 0.0030(7)
    C16 0.0147(9) 0.0299(10) 0.0275(10) -0.0006(7) 0.0004(7) 0.0021(8)
    C17 0.0235(10) 0.0261(10) 0.0420(12) -0.0028(8) 0.0130(9) 0.0003(8)
    C18 0.0370(12) 0.0422(12) 0.0415(12) 0.0121(10) 0.0177(10) 0.0152(10)
    C19 0.0459(15) 0.0676(17) 0.088(2) 0.0273(13) 0.0378(14) 0.0514(16)
    C20 0.0138(8) 0.0145(7) 0.0128(7) -0.0010(6) 0.0009(6) 0.0010(6)
    C21 0.0155(8) 0.0184(8) 0.0151(8) -0.0037(6) 0.0021(6) -0.0004(6)
    C22 0.0159(8) 0.0181(8) 0.0192(8) -0.0048(6) 0.0016(7) -0.0015(6)
    C23 0.0231(9) 0.0150(8) 0.0320(10) -0.0036(7) 0.0092(8) -0.0007(7)
    C24 0.0201(9) 0.0187(8) 0.0302(10) -0.0001(7) 0.0007(8) 0.0098(7)
    C25 0.0159(8) 0.0188(8) 0.0255(9) 0.0022(7) 0.0027(7) 0.0057(7)
    C26 0.0273(10) 0.0272(9) 0.0201(9) -0.0100(8) 0.0039(8) 0.0077(7)
    C27 0.0206(9) 0.0203(8) 0.0203(9) -0.0026(7) 0.0104(7) -0.0014(7)
    C28 0.0162(8) 0.0215(8) 0.0267(9) -0.0025(7) 0.0074(7) 0.0031(7)
    C29 0.0191(9) 0.0168(8) 0.0168(8) 0.0000(6) 0.0048(7) -0.0020(6)
    C30 0.0155(8) 0.0148(7) 0.0120(7) 0.0001(6) 0.0025(6) -0.0013(6)
    C31 0.0157(8) 0.0186(8) 0.0150(8) -0.0015(6) 0.0028(6) 0.0008(6)
    C32 0.0162(8) 0.0182(8) 0.0142(8) -0.0006(6) 0.0017(6) 0.0007(6)
    C33 0.0177(8) 0.0190(8) 0.0175(8) 0.0016(7) 0.0032(7) 0.0026(6)
    C34 0.0188(9) 0.0177(8) 0.0207(8) 0.0005(7) 0.0074(7) 0.0035(7)
    C35 0.0183(9) 0.0240(9) 0.0292(10) -0.0001(7) 0.0077(7) 0.0080(7)
    C36 0.0183(9) 0.0238(9) 0.0248(9) -0.0013(7) 0.0040(7) 0.0085(7)
    C37 0.0262(10) 0.0362(10) 0.0208(9) 0.0086(8) 0.0015(8) 0.0095(8)
    C38 0.0404(13) 0.0435(12) 0.0278(11) 0.0141(10) -0.0064(9) -0.0027(9)
    C39 0.0210(10) 0.0311(10) 0.0358(11) 0.0006(8) 0.0022(8) 0.0149(8)
    C40 0.0294(11) 0.0440(12) 0.0294(10) 0.0146(9) 0.0119(8) 0.0166(9)
loop_
    _geom_bond_atom_site_label_1
    _geom_bond_atom_site_label_2
    _geom_bond_site_symmetry_2
    _geom_bond_distance
    _geom_bond_publ_flag
    Cl1 C14 . 1.7142(17) ?
    Cl2 C33 . 1.7186(17) ?
    O1 C11 . 1.2300(19) ?
    O2 C30 . 1.2344(19) ?
    O3 C39 . 1.428(2) ?
    O3 H3o . 0.840(10)
                     ?
    O1W H11 . 0.840(10)
                      ?
    O1W H12 . 0.840(10)
                      ?
    O2W H21 . 0.850(10)
                      ?
    O2W H22 . 0.840(10)
                      ?
    O3W H31 . 0.840(10)
                      ?
    O3W H32 . 0.850(10)
                      ?
    N1 C11 . 1.360(2) ?
    N1 N2 . 1.3682(18) ?
    N1 H1 . 0.860(10)
                    ?
    N2 C12 . 1.278(2) ?
    N3 C15 . 1.345(2) ?
    N3 C13 . 1.385(2) ?
    N3 H3 . 0.860(10)
                    ?
    N4 C15 . 1.327(2) ?
    N4 C14 . 1.361(2) ?
    N5 C34 . 1.335(2) ?
    N5 C33 . 1.366(2) ?
    N6 C34 . 1.344(2) ?
    N6 C32 . 1.378(2) ?
    N6 H6 . 0.880(10)
                    ?
    N7 C31 . 1.282(2) ?
    N7 N8 . 1.3784(18) ?
    N8 C30 . 1.354(2) ?
    N8 H8 . 0.860(10)
                    ?
    C1 C11 . 1.522(2) ?
    C1 C10 . 1.536(2) ?
    C1 C9 . 1.544(2) ?
    C1 C2 . 1.549(2) ?
    C2 C3 . 1.538(2) ?
    C2 H2A . 0.9900 ?
    C2 H2B . 0.9900 ?
    C3 C8 . 1.527(2) ?
    C3 C4 . 1.536(2) ?
    C3 H3A . 1.0000 ?
    C4 C5 . 1.527(2) ?
    C4 H4A . 0.9900 ?
    C4 H4B . 0.9900 ?
    C5 C9 . 1.534(2) ?
    C5 C6 . 1.536(2) ?
    C5 H5 . 1.0000 ?
    C6 C7 . 1.531(2) ?
    C6 H6A . 0.9900 ?
    C6 H6B . 0.9900 ?
    C7 C10 . 1.532(2) ?
    C7 C8 . 1.535(2) ?
    C7 H7 . 1.0000 ?
    C8 H8A . 0.9900 ?
    C8 H8B . 0.9900 ?
    C9 H9A . 0.9900 ?
    C9 H9B . 0.9900 ?
    C10 H10A . 0.9900 ?
    C10 H10B . 0.9900 ?
    C12 C13 . 1.441(2) ?
    C12 H12A . 0.9500 ?
    C13 C14 . 1.367(2) ?
    C15 C16 . 1.494(2) ?
    C16 C17 . 1.537(3) ?
    C16 H16A . 0.9900 ?
    C16 H16B . 0.9900 ?
    C17 C18 . 1.510(3) ?
    C17 H17A . 0.9900 ?
    C17 H17B . 0.9900 ?
    C18 C19 . 1.514(3) ?
    C18 H18A . 0.9900 ?
    C18 H18B . 0.9900 ?
    C19 H19A . 0.9800 ?
    C19 H19B . 0.9800 ?
    C19 H19C . 0.9800 ?
    C20 C30 . 1.525(2) ?
    C20 C25 . 1.535(2) ?
    C20 C21 . 1.547(2) ?
    C20 C29 . 1.547(2) ?
    C21 C22 . 1.533(2) ?
    C21 H21A . 0.9900 ?
    C21 H21B . 0.9900 ?
    C22 C23 . 1.529(2) ?
    C22 C28 . 1.535(2) ?
    C22 H22A . 1.0000 ?
    C23 C24 . 1.529(2) ?
    C23 H23A . 0.9900 ?
    C23 H23B . 0.9900 ?
    C24 C26 . 1.529(3) ?
    C24 C25 . 1.538(2) ?
    C24 H24 . 1.0000 ?
    C25 H25A . 0.9900 ?
    C25 H25B . 0.9900 ?
    C26 C27 . 1.527(2) ?
    C26 H26A . 0.9900 ?
    C26 H26B . 0.9900 ?
    C27 C28 . 1.532(2) ?
    C27 C29 . 1.533(2) ?
    C27 H27 . 1.0000 ?
    C28 H28A . 0.9900 ?
    C28 H28B . 0.9900 ?
    C29 H29A . 0.9900 ?
    C29 H29B . 0.9900 ?
    C31 C32 . 1.441(2) ?
    C31 H31A . 0.9500 ?
    C32 C33 . 1.365(2) ?
    C34 C35 . 1.496(2) ?
    C35 C36 . 1.531(2) ?
    C35 H35A . 0.9900 ?
    C35 H35B . 0.9900 ?
    C36 C37 . 1.519(2) ?
    C36 H36A . 0.9900 ?
    C36 H36B . 0.9900 ?
    C37 C38 . 1.524(3) ?
    C37 H37A . 0.9900 ?
    C37 H37B . 0.9900 ?
    C38 H38A . 0.9800 ?
    C38 H38B . 0.9800 ?
    C38 H38C . 0.9800 ?
    C39 C40 . 1.503(3) ?
    C39 H39A . 0.9900 ?
    C39 H39B . 0.9900 ?
    C40 H40A . 0.9800 ?
    C40 H40B . 0.9800 ?
    C40 H40C . 0.9800 ?
loop_
    _geom_angle_atom_site_label_1
    _geom_angle_atom_site_label_2
    _geom_angle_atom_site_label_3
    _geom_angle_site_symmetry_1
    _geom_angle_site_symmetry_3
    _geom_angle
    _geom_angle_publ_flag
    C39 O3 H3o . . 108.2(15) ?
    H11 O1W H12 . . 108(2) ?
    H21 O2W H22 . . 107(2) ?
    H31 O3W H32 . . 109(2) ?
    C11 N1 N2 . . 116.73(13) ?
    C11 N1 H1 . . 124.0(13) ?
    N2 N1 H1 . . 119.0(12) ?
    C12 N2 N1 . . 118.29(14) ?
    C15 N3 C13 . . 107.94(14) ?
    C15 N3 H3 . . 127.7(13) ?
    C13 N3 H3 . . 124.2(13) ?
    C15 N4 C14 . . 104.80(13) ?
    C34 N5 C33 . . 104.56(13) ?
    C34 N6 C32 . . 108.41(14) ?
    C34 N6 H6 . . 126.6(13) ?
    C32 N6 H6 . . 125.0(13) ?
    C31 N7 N8 . . 116.86(14) ?
    C30 N8 N7 . . 117.28(13) ?
    C30 N8 H8 . . 124.6(13) ?
    N7 N8 H8 . . 117.2(13) ?
    C11 C1 C10 . . 109.09(13) ?
    C11 C1 C9 . . 109.09(12) ?
    C10 C1 C9 . . 108.73(13) ?
    C11 C1 C2 . . 111.73(13) ?
    C10 C1 C2 . . 109.51(13) ?
    C9 C1 C2 . . 108.64(13) ?
    C3 C2 C1 . . 109.50(13) ?
    C3 C2 H2A . . 109.8 ?
    C1 C2 H2A . . 109.8 ?
    C3 C2 H2B . . 109.8 ?
    C1 C2 H2B . . 109.8 ?
    H2A C2 H2B . . 108.2 ?
    C8 C3 C4 . . 109.85(14) ?
    C8 C3 C2 . . 109.70(14) ?
    C4 C3 C2 . . 108.74(13) ?
    C8 C3 H3A . . 109.5 ?
    C4 C3 H3A . . 109.5 ?
    C2 C3 H3A . . 109.5 ?
    C5 C4 C3 . . 109.80(14) ?
    C5 C4 H4A . . 109.7 ?
    C3 C4 H4A . . 109.7 ?
    C5 C4 H4B . . 109.7 ?
    C3 C4 H4B . . 109.7 ?
    H4A C4 H4B . . 108.2 ?
    C4 C5 C9 . . 109.74(13) ?
    C4 C5 C6 . . 109.39(14) ?
    C9 C5 C6 . . 109.32(14) ?
    C4 C5 H5 . . 109.5 ?
    C9 C5 H5 . . 109.5 ?
    C6 C5 H5 . . 109.5 ?
    C7 C6 C5 . . 109.40(14) ?
    C7 C6 H6A . . 109.8 ?
    C5 C6 H6A . . 109.8 ?
    C7 C6 H6B . . 109.8 ?
    C5 C6 H6B . . 109.8 ?
    H6A C6 H6B . . 108.2 ?
    C6 C7 C10 . . 109.82(14) ?
    C6 C7 C8 . . 109.62(14) ?
    C10 C7 C8 . . 108.98(14) ?
    C6 C7 H7 . . 109.5 ?
    C10 C7 H7 . . 109.5 ?
    C8 C7 H7 . . 109.5 ?
    C3 C8 C7 . . 109.75(13) ?
    C3 C8 H8A . . 109.7 ?
    C7 C8 H8A . . 109.7 ?
    C3 C8 H8B . . 109.7 ?
    C7 C8 H8B . . 109.7 ?
    H8A C8 H8B . . 108.2 ?
    C5 C9 C1 . . 109.88(13) ?
    C5 C9 H9A . . 109.7 ?
    C1 C9 H9A . . 109.7 ?
    C5 C9 H9B . . 109.7 ?
    C1 C9 H9B . . 109.7 ?
    H9A C9 H9B . . 108.2 ?
    C7 C10 C1 . . 110.06(13) ?
    C7 C10 H10A . . 109.6 ?
    C1 C10 H10A . . 109.6 ?
    C7 C10 H10B . . 109.6 ?
    C1 C10 H10B . . 109.6 ?
    H10A C10 H10B . . 108.2 ?
    O1 C11 N1 . . 121.44(15) ?
    O1 C11 C1 . . 122.50(14) ?
    N1 C11 C1 . . 116.03(14) ?
    N2 C12 C13 . . 116.98(15) ?
    N2 C12 H12A . . 121.5 ?
    C13 C12 H12A . . 121.5 ?
    C14 C13 N3 . . 103.96(14) ?
    C14 C13 C12 . . 133.60(15) ?
    N3 C13 C12 . . 122.43(14) ?
    N4 C14 C13 . . 111.82(14) ?
    N4 C14 Cl1 . . 121.52(12) ?
    C13 C14 Cl1 . . 126.65(13) ?
    N4 C15 N3 . . 111.47(14) ?
    N4 C15 C16 . . 123.95(15) ?
    N3 C15 C16 . . 124.58(15) ?
    C15 C16 C17 . . 113.03(15) ?
    C15 C16 H16A . . 109.0 ?
    C17 C16 H16A . . 109.0 ?
    C15 C16 H16B . . 109.0 ?
    C17 C16 H16B . . 109.0 ?
    H16A C16 H16B . . 107.8 ?
    C18 C17 C16 . . 113.12(16) ?
    C18 C17 H17A . . 109.0 ?
    C16 C17 H17A . . 109.0 ?
    C18 C17 H17B . . 109.0 ?
    C16 C17 H17B . . 109.0 ?
    H17A C17 H17B . . 107.8 ?
    C17 C18 C19 . . 113.7(2) ?
    C17 C18 H18A . . 108.8 ?
    C19 C18 H18A . . 108.8 ?
    C17 C18 H18B . . 108.8 ?
    C19 C18 H18B . . 108.8 ?
    H18A C18 H18B . . 107.7 ?
    C18 C19 H19A . . 109.5 ?
    C18 C19 H19B . . 109.5 ?
    H19A C19 H19B . . 109.5 ?
    C18 C19 H19C . . 109.5 ?
    H19A C19 H19C . . 109.5 ?
    H19B C19 H19C . . 109.5 ?
    C30 C20 C25 . . 109.75(13) ?
    C30 C20 C21 . . 112.26(12) ?
    C25 C20 C21 . . 108.69(13) ?
    C30 C20 C29 . . 108.65(12) ?
    C25 C20 C29 . . 108.58(13) ?
    C21 C20 C29 . . 108.83(13) ?
    C22 C21 C20 . . 110.09(13) ?
    C22 C21 H21A . . 109.6 ?
    C20 C21 H21A . . 109.6 ?
    C22 C21 H21B . . 109.6 ?
    C20 C21 H21B . . 109.6 ?
    H21A C21 H21B . . 108.2 ?
    C23 C22 C28 . . 109.68(14) ?
    C23 C22 C21 . . 109.51(14) ?
    C28 C22 C21 . . 109.28(13) ?
    C23 C22 H22A . . 109.5 ?
    C28 C22 H22A . . 109.5 ?
    C21 C22 H22A . . 109.5 ?
    C24 C23 C22 . . 109.42(13) ?
    C24 C23 H23A . . 109.8 ?
    C22 C23 H23A . . 109.8 ?
    C24 C23 H23B . . 109.8 ?
    C22 C23 H23B . . 109.8 ?
    H23A C23 H23B . . 108.2 ?
    C23 C24 C26 . . 109.71(14) ?
    C23 C24 C25 . . 109.66(14) ?
    C26 C24 C25 . . 109.38(14) ?
    C23 C24 H24 . . 109.4 ?
    C26 C24 H24 . . 109.4 ?
    C25 C24 H24 . . 109.4 ?
    C20 C25 C24 . . 110.06(13) ?
    C20 C25 H25A . . 109.6 ?
    C24 C25 H25A . . 109.6 ?
    C20 C25 H25B . . 109.6 ?
    C24 C25 H25B . . 109.6 ?
    H25A C25 H25B . . 108.2 ?
    C27 C26 C24 . . 109.48(14) ?
    C27 C26 H26A . . 109.8 ?
    C24 C26 H26A . . 109.8 ?
    C27 C26 H26B . . 109.8 ?
    C24 C26 H26B . . 109.8 ?
    H26A C26 H26B . . 108.2 ?
    C26 C27 C28 . . 109.75(14) ?
    C26 C27 C29 . . 109.49(14) ?
    C28 C27 C29 . . 109.40(13) ?
    C26 C27 H27 . . 109.4 ?
    C28 C27 H27 . . 109.4 ?
    C29 C27 H27 . . 109.4 ?
    C27 C28 C22 . . 109.47(13) ?
    C27 C28 H28A . . 109.8 ?
    C22 C28 H28A . . 109.8 ?
    C27 C28 H28B . . 109.8 ?
    C22 C28 H28B . . 109.8 ?
    H28A C28 H28B . . 108.2 ?
    C27 C29 C20 . . 109.95(12) ?
    C27 C29 H29A . . 109.7 ?
    C20 C29 H29A . . 109.7 ?
    C27 C29 H29B . . 109.7 ?
    C20 C29 H29B . . 109.7 ?
    H29A C29 H29B . . 108.2 ?
    O2 C30 N8 . . 121.49(14) ?
    O2 C30 C20 . . 122.90(14) ?
    N8 C30 C20 . . 115.61(13) ?
    N7 C31 C32 . . 116.67(15) ?
    N7 C31 H31A . . 121.7 ?
    C32 C31 H31A . . 121.7 ?
    C33 C32 N6 . . 104.13(14) ?
    C33 C32 C31 . . 133.72(16) ?
    N6 C32 C31 . . 122.04(15) ?
    C32 C33 N5 . . 111.78(15) ?
    C32 C33 Cl2 . . 126.87(13) ?
    N5 C33 Cl2 . . 121.32(12) ?
    N5 C34 N6 . . 111.12(15) ?
    N5 C34 C35 . . 126.11(15) ?
    N6 C34 C35 . . 122.77(15) ?
    C34 C35 C36 . . 113.43(14) ?
    C34 C35 H35A . . 108.9 ?
    C36 C35 H35A . . 108.9 ?
    C34 C35 H35B . . 108.9 ?
    C36 C35 H35B . . 108.9 ?
    H35A C35 H35B . . 107.7 ?
    C37 C36 C35 . . 114.70(14) ?
    C37 C36 H36A . . 108.6 ?
    C35 C36 H36A . . 108.6 ?
    C37 C36 H36B . . 108.6 ?
    C35 C36 H36B . . 108.6 ?
    H36A C36 H36B . . 107.6 ?
    C36 C37 C38 . . 111.99(16) ?
    C36 C37 H37A . . 109.2 ?
    C38 C37 H37A . . 109.2 ?
    C36 C37 H37B . . 109.2 ?
    C38 C37 H37B . . 109.2 ?
    H37A C37 H37B . . 107.9 ?
    C37 C38 H38A . . 109.5 ?
    C37 C38 H38B . . 109.5 ?
    H38A C38 H38B . . 109.5 ?
    C37 C38 H38C . . 109.5 ?
    H38A C38 H38C . . 109.5 ?
    H38B C38 H38C . . 109.5 ?
    O3 C39 C40 . . 111.29(15) ?
    O3 C39 H39A . . 109.4 ?
    C40 C39 H39A . . 109.4 ?
    O3 C39 H39B . . 109.4 ?
    C40 C39 H39B . . 109.4 ?
    H39A C39 H39B . . 108.0 ?
    C39 C40 H40A . . 109.5 ?
    C39 C40 H40B . . 109.5 ?
    H40A C40 H40B . . 109.5 ?
    C39 C40 H40C . . 109.5 ?
    H40A C40 H40C . . 109.5 ?
    H40B C40 H40C . . 109.5 ?
loop_
    _geom_torsion_atom_site_label_1
    _geom_torsion_atom_site_label_2
    _geom_torsion_atom_site_label_3
    _geom_torsion_atom_site_label_4
    _geom_torsion_site_symmetry_1
    _geom_torsion_site_symmetry_2
    _geom_torsion_site_symmetry_3
    _geom_torsion_site_symmetry_4
    _geom_torsion
    _geom_torsion_publ_flag
    C11 N1 N2 C12 . . . . -172.14(15) ?
    C31 N7 N8 C30 . . . . 178.67(14) ?
    C11 C1 C2 C3 . . . . 179.27(13) ?
    C10 C1 C2 C3 . . . . 58.29(17) ?
    C9 C1 C2 C3 . . . . -60.33(16) ?
    C1 C2 C3 C8 . . . . -59.13(17) ?
    C1 C2 C3 C4 . . . . 61.03(17) ?
    C8 C3 C4 C5 . . . . 59.27(17) ?
    C2 C3 C4 C5 . . . . -60.79(17) ?
    C3 C4 C5 C9 . . . . 60.18(17) ?
    C3 C4 C5 C6 . . . . -59.74(17) ?
    C4 C5 C6 C7 . . . . 60.22(18) ?
    C9 C5 C6 C7 . . . . -59.97(18) ?
    C5 C6 C7 C10 . . . . 59.72(18) ?
    C5 C6 C7 C8 . . . . -59.99(18) ?
    C4 C3 C8 C7 . . . . -58.87(18) ?
    C2 C3 C8 C7 . . . . 60.61(18) ?
    C6 C7 C8 C3 . . . . 59.44(17) ?
    C10 C7 C8 C3 . . . . -60.78(17) ?
    C4 C5 C9 C1 . . . . -59.58(17) ?
    C6 C5 C9 C1 . . . . 60.39(17) ?
    C11 C1 C9 C5 . . . . -178.64(13) ?
    C10 C1 C9 C5 . . . . -59.78(17) ?
    C2 C1 C9 C5 . . . . 59.34(16) ?
    C6 C7 C10 C1 . . . . -59.86(18) ?
    C8 C7 C10 C1 . . . . 60.24(17) ?
    C11 C1 C10 C7 . . . . 178.20(13) ?
    C9 C1 C10 C7 . . . . 59.33(17) ?
    C2 C1 C10 C7 . . . . -59.24(17) ?
    N2 N1 C11 O1 . . . . -7.1(2) ?
    N2 N1 C11 C1 . . . . 170.95(13) ?
    C10 C1 C11 O1 . . . . -5.6(2) ?
    C9 C1 C11 O1 . . . . 113.00(17) ?
    C2 C1 C11 O1 . . . . -126.86(16) ?
    C10 C1 C11 N1 . . . . 176.36(14) ?
    C9 C1 C11 N1 . . . . -65.00(17) ?
    C2 C1 C11 N1 . . . . 55.14(18) ?
    N1 N2 C12 C13 . . . . 176.98(14) ?
    C15 N3 C13 C14 . . . . -0.20(18) ?
    C15 N3 C13 C12 . . . . -179.78(15) ?
    N2 C12 C13 C14 . . . . 174.59(17) ?
    N2 C12 C13 N3 . . . . -6.0(2) ?
    C15 N4 C14 C13 . . . . -0.44(19) ?
    C15 N4 C14 Cl1 . . . . 178.68(12) ?
    N3 C13 C14 N4 . . . . 0.40(18) ?
    C12 C13 C14 N4 . . . . 179.91(17) ?
    N3 C13 C14 Cl1 . . . . -178.66(12) ?
    C12 C13 C14 Cl1 . . . . 0.8(3) ?
    C14 N4 C15 N3 . . . . 0.30(19) ?
    C14 N4 C15 C16 . . . . -178.97(16) ?
    C13 N3 C15 N4 . . . . -0.06(19) ?
    C13 N3 C15 C16 . . . . 179.20(15) ?
    N4 C15 C16 C17 . . . . 84.5(2) ?
    N3 C15 C16 C17 . . . . -94.6(2) ?
    C15 C16 C17 C18 . . . . 76.1(2) ?
    C16 C17 C18 C19 . . . . 179.65(17) ?
    C30 C20 C21 C22 . . . . 179.26(13) ?
    C25 C20 C21 C22 . . . . -59.15(17) ?
    C29 C20 C21 C22 . . . . 58.94(17) ?
    C20 C21 C22 C23 . . . . 60.07(17) ?
    C20 C21 C22 C28 . . . . -60.09(17) ?
    C28 C22 C23 C24 . . . . 59.73(17) ?
    C21 C22 C23 C24 . . . . -60.19(17) ?
    C22 C23 C24 C26 . . . . -60.06(17) ?
    C22 C23 C24 C25 . . . . 60.10(18) ?
    C30 C20 C25 C24 . . . . -177.94(13) ?
    C21 C20 C25 C24 . . . . 58.94(17) ?
    C29 C20 C25 C24 . . . . -59.30(17) ?
    C23 C24 C25 C20 . . . . -60.05(18) ?
    C26 C24 C25 C20 . . . . 60.30(18) ?
    C23 C24 C26 C27 . . . . 60.04(17) ?
    C25 C24 C26 C27 . . . . -60.28(18) ?
    C24 C26 C27 C28 . . . . -59.71(17) ?
    C24 C26 C27 C29 . . . . 60.39(17) ?
    C26 C27 C28 C22 . . . . 59.40(17) ?
    C29 C27 C28 C22 . . . . -60.76(17) ?
    C23 C22 C28 C27 . . . . -59.40(17) ?
    C21 C22 C28 C27 . . . . 60.66(17) ?
    C26 C27 C29 C20 . . . . -60.15(17) ?
    C28 C27 C29 C20 . . . . 60.16(17) ?
    C30 C20 C29 C27 . . . . 178.60(13) ?
    C25 C20 C29 C27 . . . . 59.28(17) ?
    C21 C20 C29 C27 . . . . -58.88(17) ?
    N7 N8 C30 O2 . . . . 0.1(2) ?
    N7 N8 C30 C20 . . . . -179.67(12) ?
    C25 C20 C30 O2 . . . . 17.2(2) ?
    C21 C20 C30 O2 . . . . 138.20(15) ?
    C29 C20 C30 O2 . . . . -101.38(17) ?
    C25 C20 C30 N8 . . . . -163.04(13) ?
    C21 C20 C30 N8 . . . . -42.05(18) ?
    C29 C20 C30 N8 . . . . 78.37(16) ?
    N8 N7 C31 C32 . . . . 178.15(13) ?
    C34 N6 C32 C33 . . . . 0.49(17) ?
    C34 N6 C32 C31 . . . . -176.12(14) ?
    N7 C31 C32 C33 . . . . -173.00(17) ?
    N7 C31 C32 N6 . . . . 2.4(2) ?
    N6 C32 C33 N5 . . . . -0.36(18) ?
    C31 C32 C33 N5 . . . . 175.66(16) ?
    N6 C32 C33 Cl2 . . . . -178.57(12) ?
    C31 C32 C33 Cl2 . . . . -2.6(3) ?
    C34 N5 C33 C32 . . . . 0.08(18) ?
    C34 N5 C33 Cl2 . . . . 178.41(12) ?
    C33 N5 C34 N6 . . . . 0.24(17) ?
    C33 N5 C34 C35 . . . . -179.45(15) ?
    C32 N6 C34 N5 . . . . -0.47(18) ?
    C32 N6 C34 C35 . . . . 179.23(15) ?
    N5 C34 C35 C36 . . . . -63.0(2) ?
    N6 C34 C35 C36 . . . . 117.35(17) ?
    C34 C35 C36 C37 . . . . -56.7(2) ?
    C35 C36 C37 C38 . . . . -176.31(15) ?
loop_
    _geom_hbond_atom_site_label_D
    _geom_hbond_atom_site_label_H
    _geom_hbond_atom_site_label_A
    _geom_hbond_site_symmetry_A
    _geom_hbond_distance_DH
    _geom_hbond_distance_HA
    _geom_hbond_distance_DA
    _geom_hbond_angle_DHA
    _geom_hbond_publ_flag
    N1 H1 O3 2_776 0.860(10)
                           2.000(10)
                                   2.841(2) 166(2) yes
    N3 H3 O1w 2_676 0.860(10)
                            1.950(10)
                                    2.806(2) 170(2) yes
    N6 H6 O2w . 0.880(10)
                        1.950(10)
                                2.829(2) 174(2) yes
    N8 H8 O3w 1_655 0.860(10)
                            1.940(10)
                                    2.778(2) 164(2) yes
    O3 H3o O1w . 0.840(10)
                         1.840(10)
                                 2.673(2) 177(2) yes
    O1w H11 O1 2_676 0.840(10)
                             2.000(10)
                                     2.821(2) 166(2) yes
    O1w H12 N5 . 0.840(10)
                         1.910(10)
                                 2.751(2) 175(3) yes
    O2w H21 O2 . 0.850(10)
                         2.070(10)
                                 2.905(2) 172(2) yes
    O2w H22 O2 2_675 0.840(10)
                             1.930(10)
                                     2.764(2) 176(2) yes
    O3w H31 N4 . 0.840(10)
                         1.940(10)
                                 2.773(2) 169(2) yes
    O3w H32 O2w . 0.850(10)
                          1.920(10)
                                  2.766(2) 174(2) yes
