# Supplementary material for: N′-[(2-n-Butyl-4-chloro-1H-imidazol-5-yl)­methyl­idene]adamantane-1-carbo­hydrazide sesquihydrate ethanol hemi­solvate
Source: Acta Crystallogr Sect E Struct Rep Online. 2010 Jul 31;66(Pt 8):o2131. doi: 10.1107/S1600536810029260 (PMC3007568; doi:10.1107/S1600536810029260)
Supplement: Supplementary file 2 [file e-66-o2131-Isup2.hkl]

# 
# h,k,l, Fc-squared, Fo-squared, sigma(Fo-squared) and status flag 
# 
data_I
_shelx_title '  P-1' 
_shelx_refln_list_code          4 
_shelx_F_calc_maximum      199.21 
_exptl_crystal_F_000       888.00 
_reflns_d_resolution_high  0.7696 
 
loop_ 
 _symmetry_equiv_pos_as_xyz 
 'x, y, z' 
 '-x, -y, -z' 
 
_cell_length_a     7.9867 
_cell_length_b    16.8478 
_cell_length_c    16.9656 
_cell_angle_alpha  97.341 
_cell_angle_beta  100.376 
_cell_angle_gamma  97.505 
 
_shelx_F_squared_multiplier     1.000 
 
loop_ 
 _refln_index_h 
 _refln_index_k 
 _refln_index_l 
 _refln_F_squared_calc 
 _refln_F_squared_meas 
 _refln_F_squared_sigma 
 _refln_observed_status 
   1   0   0      917.59      833.85     18.77 o 
   2   0   0    14402.57    15155.33    291.62 o 
   3   0   0       35.78       38.82      6.53 o 
   4   0   0     5160.26     5300.66    105.86 o 
   5   0   0       21.99       23.82      5.24 o 
   6   0   0      248.25      286.94     19.18 o 
   7   0   0      215.00      184.18     16.53 o 
   8   0   0       59.33       50.15     14.77 o 
   9   0   0        5.65        6.77     14.25 o 
  10   0   0       23.26       12.72     17.47 o 
 -10   1   0        1.89        4.16     16.19 o 
  -9   1   0       79.90       56.04     19.37 o 
  -8   1   0     1534.48     1507.41     47.17 o 
  -7   1   0      277.02      307.02     16.07 o 
  -6   1   0        4.64        1.63      5.20 o 
  -5   1   0      239.46      297.64     14.77 o 
  -4   1   0      263.90      346.66     14.90 o 
  -3   1   0     1088.83     1193.22     23.84 o 
  -2   1   0     1054.98     1086.19     27.05 o 
  -1   1   0      211.24      190.07      6.44 o 
   1   1   0     1244.50     1145.77     48.27 o 
   2   1   0       98.49       73.03      6.51 o 
   3   1   0     3168.84     3432.72     58.36 o 
   4   1   0     1778.18     2106.96     39.72 o 
   5   1   0       98.12      107.63      8.15 o 
   6   1   0      489.63      503.75     23.84 o 
   7   1   0      246.43      244.24     18.90 o 
   8   1   0       14.06        9.01      8.58 o 
   9   1   0      197.04      229.87     31.27 o 
 -10   2   0       67.35       90.75     24.45 o 
  -9   2   0       16.87        0.45     14.22 o 
  -8   2   0        4.18        3.79      7.41 o 
  -7   2   0      638.37      694.94     24.66 o 
  -6   2   0       23.30       38.60      6.91 o 
  -5   2   0      604.17      563.90     30.13 o 
  -4   2   0        0.50        0.04      2.35 o 
  -3   2   0     1029.93      896.27     33.67 o 
  -2   2   0      109.82       98.24     14.01 o 
  -1   2   0     9298.72     9204.82    175.26 o 
   0   2   0      469.79      449.31     11.09 o 
   1   2   0     1173.08     1184.07     20.56 o 
   2   2   0     1587.95     1547.04     97.92 o 
   3   2   0      797.12      832.99     18.02 o 
   4   2   0       12.14        1.00      3.45 o 
   5   2   0      670.34      659.97     20.48 o 
   6   2   0      265.32      262.69     18.49 o 
   7   2   0      891.33      894.91     33.27 o 
   8   2   0      433.25      449.99     26.84 o 
   9   2   0       16.54       31.30     12.19 o 
 -10   3   0       94.86       49.63     21.52 o 
  -9   3   0      417.98      566.98     42.41 o 
  -8   3   0     1298.96     1371.91     44.44 o 
  -7   3   0       55.05       73.67     11.83 o 
  -6   3   0        6.68       -2.25      4.37 o 
  -5   3   0     2853.87     2953.60     67.97 o 
  -4   3   0       91.27      110.22      8.99 o 
  -3   3   0     1803.06     1920.18     35.74 o 
  -2   3   0     5696.20     5777.30     93.69 o 
  -1   3   0      135.92      158.06      6.89 o 
   0   3   0     4952.48     4946.27     97.50 o 
   1   3   0      228.27      251.75      7.01 o 
   2   3   0     3101.90     3303.78     54.98 o 
   3   3   0        0.97       -0.82      2.81 o 
   4   3   0      374.53      395.94     18.36 o 
   5   3   0      112.58      115.80      8.10 o 
   6   3   0      492.56      473.22     26.01 o 
   7   3   0       24.26       17.07      8.48 o 
   8   3   0        4.15        2.87      8.94 o 
   9   3   0       99.09      107.50     16.70 o 
 -10   4   0       96.56       75.96     23.60 o 
  -9   4   0     1204.96     1331.33     68.06 o 
  -8   4   0     1315.47     1369.47     61.42 o 
  -7   4   0        0.07        0.99      5.98 o 
  -6   4   0      266.81      255.53     13.44 o 
  -5   4   0     1071.08     1101.24     31.38 o 
  -4   4   0      946.09     1013.41     28.16 o 
  -3   4   0        0.60        5.48      3.79 o 
  -2   4   0     6296.44     6343.45    129.46 o 
  -1   4   0       16.85       13.67      3.95 o 
   0   4   0        6.31        7.15      2.96 o 
   1   4   0      687.68      639.44     13.92 o 
   2   4   0      770.17      810.28     24.88 o 
   3   4   0     2732.75     2788.95     48.50 o 
   4   4   0       32.68       52.29      8.19 o 
   5   4   0       55.44       54.19      9.49 o 
   6   4   0     2528.08     2530.86     65.62 o 
   7   4   0      756.99      772.67     31.90 o 
   8   4   0        6.96       19.03     10.25 o 
   9   4   0       25.96       31.44     12.22 o 
 -10   5   0      122.92      132.67     27.52 o 
  -8   5   0        3.59        2.44     13.73 o 
  -7   5   0      695.87      729.97     30.06 o 
  -6   5   0      194.85      184.77     16.33 o 
  -5   5   0      376.63      412.81     14.93 o 
  -4   5   0     1352.49     1350.86     29.12 o 
  -3   5   0      305.93      282.22     10.30 o 
  -2   5   0     1155.37     1276.29     25.44 o 
  -1   5   0       84.17      100.93      6.02 o 
   0   5   0     7579.98     6988.33    112.59 o 
   1   5   0      779.03      810.75     17.33 o 
   2   5   0      433.93      435.93     16.79 o 
   3   5   0     1476.49     1500.16     96.58 o 
   4   5   0        2.15       10.93      5.96 o 
   5   5   0      208.38      237.52     17.47 o 
   6   5   0        0.06       12.18      8.44 o 
   7   5   0        7.94        6.62     15.51 o 
   8   5   0      195.68      184.70     19.70 o 
   9   5   0      128.97      151.95     30.52 o 
 -10   6   0        0.63      -10.39     14.92 o 
  -9   6   0       17.77       36.57     12.71 o 
  -8   6   0      723.81      696.44     31.61 o 
  -7   6   0        0.02       -8.84      5.90 o 
  -6   6   0      213.31      239.98     18.42 o 
  -5   6   0      409.13      406.04     35.12 o 
  -4   6   0      360.88      347.09     12.74 o 
  -3   6   0     1423.47     1461.74     30.05 o 
  -2   6   0     1332.07     1443.10     28.69 o 
  -1   6   0       23.30       22.10      4.06 o 
   0   6   0     2664.87     2415.58     91.99 o 
   1   6   0      237.96      237.49      8.87 o 
   2   6   0     1217.39     1224.70     24.95 o 
   3   6   0     1160.56     1266.31     35.43 o 
   4   6   0     2915.15     2869.41     68.33 o 
   5   6   0     4014.59     3770.80     88.27 o 
   6   6   0       60.03       64.75     11.55 o 
   7   6   0       35.98       32.27     10.77 o 
   8   6   0      243.52      267.88     23.33 o 
   9   6   0        0.03        3.44     10.31 o 
  -9   7   0        0.60       11.74     10.49 o 
  -8   7   0       16.05        7.45     10.20 o 
  -7   7   0      107.93      113.39     14.88 o 
  -6   7   0       91.24       91.88      9.64 o 
  -5   7   0      242.52      245.66     18.11 o 
  -4   7   0     1515.95     1596.45     48.43 o 
  -3   7   0       32.17       28.01      5.51 o 
  -2   7   0      334.17      320.36     11.64 o 
  -1   7   0     1120.75     1085.11     23.68 o 
   0   7   0      178.76      180.03     11.08 o 
   1   7   0        3.05        6.64      3.46 o 
   2   7   0     2422.16     2508.67     45.28 o 
   3   7   0      807.19      823.58     28.89 o 
   4   7   0      199.88      197.71     15.40 o 
   5   7   0       49.44       51.35     11.87 o 
   6   7   0      287.55      275.86     20.77 o 
   7   7   0        0.31        0.51      8.37 o 
   8   7   0      145.36      179.07     20.19 o 
   9   7   0        4.06        8.01     15.43 o 
  -9   8   0       84.74      110.27     17.31 o 
  -8   8   0       42.12       60.39     13.76 o 
  -7   8   0      665.54      592.51     28.49 o 
  -6   8   0      588.51      582.10     20.52 o 
  -5   8   0      325.79      309.87     16.57 o 
  -4   8   0      409.48      384.49     14.37 o 
  -3   8   0      246.73      234.98     11.54 o 
  -2   8   0      672.80      619.03     17.89 o 
  -1   8   0      331.85      290.97     11.33 o 
   0   8   0     1927.04     1954.29     37.76 o 
   1   8   0       18.91       32.61      6.40 o 
   2   8   0        0.89       -1.34      3.11 o 
   3   8   0       58.27       58.95      9.19 o 
   4   8   0       76.01       74.37     11.55 o 
   5   8   0       48.82       30.38     11.38 o 
   6   8   0       45.59       36.93     10.39 o 
   7   8   0        7.74       15.79     13.82 o 
   8   8   0       88.13      121.79     25.28 o 
  -9   9   0      138.92      125.32     17.96 o 
  -8   9   0       49.79       56.27     13.77 o 
  -7   9   0     1216.07     1232.66     43.17 o 
  -6   9   0      387.50      379.45     17.42 o 
  -5   9   0      225.49      205.26     12.55 o 
  -4   9   0     1300.41     1225.21     29.36 o 
  -3   9   0     1110.76     1071.60     25.88 o 
  -2   9   0       79.43      102.39      8.22 o 
  -1   9   0      667.94      705.96     19.08 o 
   0   9   0      157.85      138.99      8.88 o 
   1   9   0     3166.79     3305.86     59.55 o 
   2   9   0       24.45       18.88      4.48 o 
   3   9   0      794.59      710.39     26.56 o 
   4   9   0     1373.46     1335.30     41.61 o 
   5   9   0       33.69       31.42      9.55 o 
   6   9   0      823.38      788.45     44.41 o 
   7   9   0      394.07      396.42     39.74 o 
   8   9   0       27.18       34.59     12.81 o 
  -9  10   0        0.61        1.39     10.92 o 
  -8  10   0        9.38        7.14     10.42 o 
  -7  10   0       18.79       38.39     11.31 o 
  -6  10   0      126.09      131.21     16.05 o 
  -5  10   0      773.47      779.86     23.47 o 
  -4  10   0      803.48      775.32     22.74 o 
  -3  10   0       31.24       17.02      5.97 o 
  -2  10   0      224.43      192.76     11.87 o 
  -1  10   0      345.49      327.23     13.68 o 
   0  10   0      534.65      536.42     16.84 o 
   1  10   0        9.42       11.86      4.82 o 
   2  10   0       90.72       95.77      7.65 o 
   3  10   0       33.90       20.37      8.46 o 
   4  10   0     2494.89     2290.57     61.75 o 
   5  10   0       22.87       25.17     12.30 o 
   6  10   0       18.40       13.07      9.63 o 
   7  10   0      494.90      501.81     30.12 o 
   8  10   0        2.20        5.16     11.25 o 
  -9  11   0       24.22       16.48     18.21 o 
  -8  11   0        5.49        0.04     15.55 o 
  -7  11   0       59.53       54.99     13.35 o 
  -6  11   0       28.67       28.84     11.60 o 
  -5  11   0       60.32       46.97      8.25 o 
  -4  11   0        0.61       -1.46      5.49 o 
  -3  11   0       85.67      111.38     11.71 o 
  -2  11   0       16.28       22.20      6.57 o 
  -1  11   0     3122.15     3082.56     58.56 o 
   0  11   0      376.45      321.82     20.87 o 
   1  11   0       18.75       19.70      5.73 o 
   2  11   0       94.38      100.73     13.52 o 
   3  11   0       22.27       19.74      8.75 o 
   4  11   0      142.88      163.00     16.84 o 
   5  11   0       50.86       66.69     24.38 o 
   6  11   0      249.73      233.48     21.69 o 
   7  11   0        5.63       11.07     12.15 o 
  -9  12   0      495.02      497.64     34.65 o 
  -8  12   0       73.50       37.12     17.21 o 
  -7  12   0      560.40      568.11     30.14 o 
  -6  12   0       43.90       49.32     11.98 o 
  -5  12   0      397.90      361.91     17.87 o 
  -4  12   0      174.83      156.67     12.02 o 
  -3  12   0        1.00       -0.91      5.85 o 
  -2  12   0     1104.66     1125.89     29.03 o 
  -1  12   0      410.05      461.00     17.68 o 
   0  12   0       54.89       59.98     14.16 o 
   1  12   0      135.36      137.39     10.30 o 
   2  12   0     4035.39     4016.61     94.00 o 
   3  12   0      354.37      368.84     23.79 o 
   4  12   0        0.03       -6.93      7.15 o 
   5  12   0      361.94      397.93     34.68 o 
   6  12   0       39.56       35.44     11.96 o 
   7  12   0      130.80      113.65     17.77 o 
  -9  13   0      367.69      342.07     33.04 o 
  -8  13   0      195.96      198.03     22.10 o 
  -7  13   0      323.90      313.33     27.36 o 
  -6  13   0      307.09      307.68     28.56 o 
  -5  13   0      247.25      256.81     20.90 o 
  -4  13   0      209.82      223.43     14.58 o 
  -3  13   0        3.82        7.93      6.68 o 
  -2  13   0        1.71        6.26      6.10 o 
  -1  13   0      917.43      948.34     26.57 o 
   0  13   0       14.04       15.84      6.58 o 
   1  13   0        0.60       -1.31      5.64 o 
   2  13   0      865.78      822.18     32.05 o 
   3  13   0       97.56       95.44     13.83 o 
   4  13   0      398.91      413.02     27.33 o 
   5  13   0       69.05       67.71     14.89 o 
   6  13   0        7.39        9.54     12.62 o 
   7  13   0      317.13      379.83     29.73 o 
  -8  14   0        1.39        1.54     14.52 o 
  -7  14   0       31.30       46.56     13.31 o 
  -6  14   0        8.34        7.46      9.84 o 
  -5  14   0      704.89      639.85     29.96 o 
  -4  14   0      329.24      337.26     18.34 o 
  -3  14   0      844.59      770.31     24.88 o 
  -2  14   0       24.04       25.34      7.58 o 
  -1  14   0     1300.04     1276.89     33.52 o 
   0  14   0        6.03        8.07      6.37 o 
   1  14   0       30.08       49.01      8.48 o 
   2  14   0      602.77      602.52     27.76 o 
   3  14   0        8.64       10.64     11.76 o 
   4  14   0       32.57       20.23     11.30 o 
   5  14   0       12.77        4.74     10.21 o 
   6  14   0       36.37       37.60     13.68 o 
  -8  15   0       72.69       42.62     15.14 o 
  -7  15   0        2.59       -5.53      9.57 o 
  -6  15   0      138.20      120.34     17.27 o 
  -5  15   0      108.62       93.57     14.76 o 
  -4  15   0       18.68       24.72      8.49 o 
  -3  15   0      168.98      181.87     14.10 o 
  -2  15   0        1.43        0.23      6.82 o 
  -1  15   0      172.28      185.63     13.86 o 
   0  15   0       39.26       31.48      7.78 o 
   1  15   0      476.91      408.12     60.27 o 
   2  15   0      538.31      549.45     27.35 o 
   3  15   0      126.17      147.08     17.60 o 
   4  15   0       34.33       20.40     10.67 o 
   5  15   0        0.25        6.75     10.98 o 
   6  15   0        8.59       13.00     11.57 o 
  -7  16   0      587.58      624.09     35.46 o 
  -6  16   0       60.15       66.63     14.70 o 
  -5  16   0        0.89       -5.40      9.38 o 
  -4  16   0      501.62      458.05     26.78 o 
  -3  16   0      176.56      180.25     14.54 o 
  -2  16   0       27.64       23.97      8.71 o 
  -1  16   0      107.14      112.65     11.85 o 
   0  16   0       15.68        0.44      5.84 o 
   1  16   0       17.04       14.46     10.36 o 
   2  16   0       66.83       53.08     12.58 o 
   3  16   0      211.25      164.35     18.84 o 
   4  16   0       74.67       88.36     16.93 o 
   5  16   0       43.59       32.56     13.16 o 
  -7  17   0      116.85      108.19     24.89 o 
  -6  17   0        0.25       13.40     10.74 o 
  -5  17   0       62.14       72.43     14.96 o 
  -4  17   0      149.55      146.74     17.79 o 
  -3  17   0       80.46       93.50     19.44 o 
  -2  17   0       20.30       21.78      8.63 o 
  -1  17   0       56.02       73.36     10.78 o 
   0  17   0       37.63       54.98     13.02 o 
   1  17   0      252.92      273.19     22.84 o 
   2  17   0      619.92      644.23     45.73 o 
   3  17   0       44.19       55.50     14.20 o 
   4  17   0       92.78       81.10     16.60 o 
   5  17   0      125.76      133.61     21.00 o 
  -6  18   0       42.81       45.33     13.74 o 
  -5  18   0      305.51      297.07     25.56 o 
  -4  18   0       15.00       27.88     11.79 o 
  -3  18   0      119.39       79.87     11.91 o 
  -2  18   0       42.17       54.61     10.73 o 
  -1  18   0       51.10       75.28     11.45 o 
   0  18   0        0.73       -9.13      9.33 o 
   1  18   0      439.63      511.20     30.45 o 
   2  18   0      649.78      610.22     31.71 o 
   3  18   0        0.12       28.94     12.57 o 
   4  18   0       24.06       30.05     13.45 o 
  -6  19   0      328.84      382.61     68.14 o 
  -5  19   0      227.64      224.65     60.54 o 
  -4  19   0        4.65       -2.36     10.33 o 
  -3  19   0        0.02       12.24      9.31 o 
  -2  19   0       21.78        8.61      8.74 o 
  -1  19   0      123.12      145.47     14.94 o 
   0  19   0        9.35        7.91     10.42 o 
   1  19   0       53.00       48.08     19.39 o 
   2  19   0       70.20       67.16     25.47 o 
   3  19   0        6.62       -1.17     22.30 o 
  -5  20   0       80.74       85.14     16.96 o 
  -4  20   0       84.14       57.23     14.65 o 
  -3  20   0       82.66       70.80     37.01 o 
  -2  20   0      280.79      257.41     18.96 o 
  -1  20   0       15.76       18.05     12.88 o 
   0  20   0       77.22       82.13     16.55 o 
   1  20   0        2.87       -4.18     19.59 o 
   2  20   0      237.52      229.25     24.55 o 
  -4  21   0      136.28      132.86     22.28 o 
  -3  21   0       76.50       48.71     16.54 o 
  -2  21   0      358.16      353.21     22.57 o 
  -1  21   0      182.37      208.03     35.86 o 
   0  21   0        0.78       11.15     12.41 o 
   1  21   0        0.36       19.90     13.75 o 
  -1 -21   1        0.09       15.87     12.51 o 
   0 -21   1        0.01       11.87     13.63 o 
   1 -21   1      180.22      166.12     24.33 o 
   2 -21   1        9.35       -6.34     11.56 o 
   3 -21   1        0.15       -3.99     10.86 o 
   4 -21   1      112.75      120.22     27.42 o 
  -2 -20   1       35.39       34.08     13.56 o 
  -1 -20   1        9.24       45.73     18.92 o 
   0 -20   1        0.76       15.49     11.66 o 
   1 -20   1      199.64      201.08     21.74 o 
   2 -20   1       13.64       16.10      9.60 o 
   3 -20   1       97.55      121.29     37.51 o 
   4 -20   1       42.97       66.64     15.41 o 
   5 -20   1       28.27       26.56     13.86 o 
  -3 -19   1        5.81       15.00     12.00 o 
  -2 -19   1       14.65       26.22     12.98 o 
  -1 -19   1        8.19       10.59     11.39 o 
   0 -19   1      176.03      186.76     20.67 o 
   1 -19   1        0.08       -1.48      7.87 o 
   2 -19   1      173.71      194.09     23.33 o 
   3 -19   1      183.91      135.90     18.24 o 
   4 -19   1      284.54      243.72     37.74 o 
   5 -19   1      260.49      299.70     26.73 o 
   6 -19   1        0.17       -6.37     11.50 o 
  -4 -18   1       14.96        7.19     12.24 o 
  -3 -18   1      265.02      321.67     27.12 o 
  -2 -18   1      112.39      100.05     16.43 o 
  -1 -18   1       95.25       94.68     15.82 o 
   0 -18   1      151.11      162.20     18.99 o 
   1 -18   1       29.32       32.20      9.63 o 
   2 -18   1      215.52      202.14     16.04 o 
   3 -18   1       30.80       43.37     12.44 o 
   4 -18   1       51.18       49.77     13.86 o 
   5 -18   1      174.63      190.10     20.90 o 
   6 -18   1        2.80        0.00     14.03 o 
  -5 -17   1        3.74       -0.85     11.69 o 
  -4 -17   1        0.02       13.35     15.34 o 
  -3 -17   1       23.33       24.53     11.93 o 
  -2 -17   1       17.89       13.68     10.80 o 
  -1 -17   1      277.73      303.69     23.93 o 
   0 -17   1      815.66      858.63     27.67 o 
   1 -17   1      211.40      220.84     17.50 o 
   2 -17   1       17.96       17.08      8.04 o 
   3 -17   1       83.29       63.93     10.70 o 
   4 -17   1      295.63      246.55     22.50 o 
   5 -17   1      542.22      536.44     31.70 o 
   6 -17   1       12.98       -5.01     10.85 o 
   7 -17   1       23.74       16.83     12.12 o 
  -5 -16   1      471.93      494.64     33.84 o 
  -4 -16   1       29.99       30.82     11.79 o 
  -3 -16   1      456.21      456.56     29.85 o 
  -2 -16   1      308.57      335.37     24.61 o 
  -1 -16   1      208.45      190.43     18.83 o 
   0 -16   1       96.35       88.50     10.70 o 
   1 -16   1      366.35      334.35     18.33 o 
   2 -16   1     1059.99     1022.14     42.41 o 
   3 -16   1      635.68      604.45     23.31 o 
   4 -16   1       10.89        7.33      9.35 o 
   5 -16   1        8.22       -7.30      9.02 o 
   6 -16   1       36.68       40.77     13.19 o 
   7 -16   1      334.80      344.40     28.83 o 
  -6 -15   1      293.18      366.31     34.82 o 
  -5 -15   1       21.81       25.62     12.06 o 
  -4 -15   1        8.44       12.17     10.23 o 
  -3 -15   1      103.70      111.48     15.41 o 
  -2 -15   1        0.56       -1.24      7.98 o 
  -1 -15   1       11.67       11.65      6.76 o 
   0 -15   1       27.29       38.11      8.16 o 
   1 -15   1      617.19      595.82     22.83 o 
   2 -15   1       86.57       88.56     12.60 o 
   3 -15   1      558.46      564.64     21.99 o 
   4 -15   1       40.66       54.75     16.50 o 
   5 -15   1       60.35       61.73     13.33 o 
   6 -15   1       50.14       55.57     13.86 o 
   7 -15   1       82.86       96.85     16.77 o 
   8 -15   1       87.68      120.76     19.21 o 
  -6 -14   1      339.38      376.98     29.13 o 
  -5 -14   1      180.01      148.67     18.65 o 
  -4 -14   1      104.92      104.23     15.94 o 
  -3 -14   1      217.36      188.91     18.43 o 
  -2 -14   1        0.71        5.43      8.03 o 
  -1 -14   1      647.64      652.33     23.01 o 
   0 -14   1      651.05      671.58     22.17 o 
   1 -14   1      338.87      307.09     16.66 o 
   2 -14   1      348.67      364.59     17.50 o 
   3 -14   1      455.54      456.37     19.84 o 
   4 -14   1      662.28      717.04     24.12 o 
   5 -14   1       62.78       71.35     13.48 o 
   6 -14   1      335.11      321.37     25.18 o 
   7 -14   1       14.09       28.94     13.48 o 
   8 -14   1       81.84       74.86     16.14 o 
  -7 -13   1      386.56      505.87     51.57 o 
  -6 -13   1        3.34      -11.68      9.09 o 
  -5 -13   1       58.01       38.42     12.05 o 
  -4 -13   1     1330.37     1275.53     43.49 o 
  -3 -13   1     1066.71     1069.80     49.09 o 
  -2 -13   1      356.78      403.32     34.64 o 
  -1 -13   1      537.65      557.73     19.52 o 
   0 -13   1      285.05      299.12     22.71 o 
   1 -13   1     1395.01     1325.13     32.64 o 
   2 -13   1        0.02        7.64      6.52 o 
   3 -13   1        0.14       -3.75      6.18 o 
   4 -13   1      187.15      188.95     13.55 o 
   5 -13   1      243.17      182.73     18.37 o 
   6 -13   1      316.44      319.53     24.04 o 
   7 -13   1      102.43       95.39     16.07 o 
   8 -13   1       14.77       22.26     12.01 o 
  -7 -12   1       50.62       72.24     17.38 o 
  -6 -12   1      278.31      272.34     23.44 o 
  -5 -12   1      157.98      170.56     20.04 o 
  -4 -12   1       96.87       99.83     14.09 o 
  -3 -12   1       30.87       39.91     10.16 o 
  -2 -12   1      332.63      340.17     15.09 o 
  -1 -12   1       41.47       37.88      6.80 o 
   0 -12   1      502.83      483.38     22.06 o 
   1 -12   1        5.78       -2.03      5.24 o 
   2 -12   1     1279.33     1226.45     30.36 o 
   3 -12   1      220.81      205.62     12.98 o 
   4 -12   1       25.99       41.91      8.87 o 
   5 -12   1      210.87      208.56     21.81 o 
   6 -12   1      614.28      608.52     29.40 o 
   7 -12   1       12.41        7.79     10.31 o 
   8 -12   1       38.69       28.80     21.01 o 
   9 -12   1      137.05      134.63     20.18 o 
  -7 -11   1      169.40      192.06     21.36 o 
  -6 -11   1       23.25       33.67     10.67 o 
  -5 -11   1      232.64      234.79     30.96 o 
  -4 -11   1       33.50       18.16     13.85 o 
  -3 -11   1      118.94      106.06     13.21 o 
  -2 -11   1      349.09      353.42     14.15 o 
  -1 -11   1     1341.10     1271.22     29.26 o 
   0 -11   1      559.75      581.66     18.24 o 
   1 -11   1       39.68       42.63      8.52 o 
   2 -11   1       19.38       11.76      5.66 o 
   3 -11   1      207.36      191.11     13.25 o 
   4 -11   1      420.07      399.71     16.75 o 
   5 -11   1     1021.66     1096.30     38.53 o 
   6 -11   1       98.42      116.78     37.04 o 
   7 -11   1        7.65        2.46      9.37 o 
   8 -11   1        0.32       -9.15      9.23 o 
   9 -11   1      129.53       93.07     17.46 o 
  -8 -10   1      163.29      165.19     30.62 o 
  -7 -10   1      484.24      435.92     34.07 o 
  -6 -10   1        2.90       -0.02      9.56 o 
  -5 -10   1      352.45      355.91     22.15 o 
  -4 -10   1        0.90       -8.03      7.08 o 
  -3 -10   1       27.58       30.77      8.78 o 
  -2 -10   1      133.37      152.94      9.42 o 
  -1 -10   1      491.90      482.95     15.54 o 
   0 -10   1     1947.07     1911.77     38.72 o 
   1 -10   1      115.71      101.05      8.22 o 
   2 -10   1        5.65        2.85      4.62 o 
   3 -10   1       91.18       80.70      8.16 o 
   4 -10   1      514.54      508.84     17.94 o 
   5 -10   1       81.41       64.80      8.51 o 
   6 -10   1       11.00        8.38      8.95 o 
   7 -10   1       41.22       49.21     20.52 o 
   8 -10   1        8.21       13.95     10.39 o 
   9 -10   1       31.20       17.38     12.66 o 
  -8  -9   1      388.44      457.19     31.61 o 
  -7  -9   1       82.57       79.94     14.75 o 
  -6  -9   1       51.98       55.39     11.86 o 
  -5  -9   1      625.79      601.08     27.03 o 
  -4  -9   1       34.33       33.17      8.94 o 
  -3  -9   1     1089.56     1131.58     25.16 o 
  -2  -9   1        6.39        6.23      3.92 o 
  -1  -9   1     2067.50     1955.07     38.33 o 
   0  -9   1     3667.04     3726.48     65.96 o 
   1  -9   1       18.45       17.77      4.76 o 
   2  -9   1      150.73      122.86      8.59 o 
   3  -9   1      733.49      635.19     18.48 o 
   4  -9   1     1125.05     1092.55     35.63 o 
   5  -9   1       73.37       75.61      9.96 o 
   6  -9   1      389.27      392.56     25.26 o 
   7  -9   1      303.25      278.63     37.77 o 
   8  -9   1      545.23      573.25     30.34 o 
   9  -9   1       23.38       19.57     11.57 o 
  -8  -8   1       28.82       24.14     10.90 o 
  -7  -8   1       93.06       95.24     14.66 o 
  -6  -8   1        4.85       12.18      8.35 o 
  -5  -8   1       41.85       52.23     10.66 o 
  -4  -8   1       38.62       54.31      9.77 o 
  -3  -8   1     3430.95     3568.38     63.11 o 
  -2  -8   1        0.24        3.70      3.47 o 
  -1  -8   1        0.36        5.95      3.64 o 
   0  -8   1       78.20       70.54      6.36 o 
   1  -8   1       37.30       31.03      4.95 o 
   2  -8   1      604.71      693.76     18.25 o 
   3  -8   1     1856.86     2016.56     39.91 o 
   4  -8   1      211.87      221.07     11.62 o 
   5  -8   1        1.34        6.85      5.17 o 
   6  -8   1      140.15      157.16     16.28 o 
   7  -8   1      454.08      412.37     54.26 o 
   8  -8   1       52.59       45.27     12.54 o 
   9  -8   1       57.66       80.42     25.51 o 
  -9  -7   1      108.21      101.17     25.36 o 
  -8  -7   1      181.71      221.23     23.65 o 
  -7  -7   1        7.59       16.69      8.89 o 
  -6  -7   1      167.92      164.29     16.26 o 
  -5  -7   1     3151.87     2937.71    133.63 o 
  -4  -7   1     2104.39     2142.59     54.94 o 
  -3  -7   1     1389.28     1622.14     31.95 o 
  -2  -7   1      404.46      351.49     14.13 o 
  -1  -7   1      532.27      562.92     27.62 o 
   0  -7   1        0.15       -0.09      4.32 o 
   1  -7   1      744.00      788.03     18.67 o 
   2  -7   1      474.55      468.74     13.72 o 
   3  -7   1     3792.87     3967.99     69.55 o 
   4  -7   1     1454.54     1577.09     33.30 o 
   5  -7   1        5.31        3.80      4.92 o 
   6  -7   1       64.96       65.57      8.26 o 
   7  -7   1      204.63      205.61     19.10 o 
   8  -7   1       32.57       45.13     12.37 o 
   9  -7   1      171.60      154.69     29.95 o 
  -9  -6   1      168.97      164.31     29.98 o 
  -8  -6   1       70.82       84.78     14.80 o 
  -7  -6   1       19.47        7.78      8.46 o 
  -6  -6   1       62.53       70.13     14.14 o 
  -5  -6   1      309.17      299.90     18.44 o 
  -4  -6   1      151.02      177.03      9.02 o 
  -3  -6   1      810.99      919.34     28.63 o 
  -2  -6   1       38.26       33.90      4.02 o 
  -1  -6   1      231.74      208.99      8.13 o 
   0  -6   1     2103.13     2015.54     36.80 o 
   1  -6   1     1350.44     1241.89     25.00 o 
   2  -6   1     2177.68     2333.92     42.48 o 
   3  -6   1     1358.01     1471.14     29.90 o 
   4  -6   1      516.76      477.73     15.10 o 
   5  -6   1       28.51       17.69     10.48 o 
   6  -6   1       66.64       74.63      8.67 o 
   7  -6   1      214.34      214.13     25.78 o 
   8  -6   1       57.82       75.33     13.57 o 
  10  -6   1        4.27       -4.77     16.50 o 
  -9  -5   1      287.00      301.91     55.03 o 
  -8  -5   1      363.97      381.04     26.60 o 
  -7  -5   1        8.32        9.87      8.93 o 
  -6  -5   1      335.84      337.52     22.28 o 
  -5  -5   1      731.74      761.33     28.83 o 
  -4  -5   1        3.78        0.04      3.26 o 
  -3  -5   1      184.42      197.89      7.68 o 
  -2  -5   1       85.19       77.61      7.30 o 
  -1  -5   1      318.71      310.92     14.34 o 
   0  -5   1     5537.70     5412.62    108.51 o 
   1  -5   1      124.66      106.39      6.06 o 
   2  -5   1      118.62       81.42      5.46 o 
   3  -5   1     1126.93     1261.71     26.14 o 
   4  -5   1      637.31      597.03     16.71 o 
   5  -5   1       52.38       39.16      6.04 o 
   6  -5   1     1519.36     1465.87     43.36 o 
   7  -5   1      802.57      808.63     38.49 o 
   8  -5   1      318.19      329.24     24.14 o 
   9  -5   1        1.44       20.48     16.37 o 
  10  -5   1        2.21       13.79     17.58 o 
  -9  -4   1        0.09       13.95     10.46 o 
  -8  -4   1      452.76      469.36     26.03 o 
  -7  -4   1     2141.02     2070.29     58.34 o 
  -6  -4   1     1210.71     1111.40     60.31 o 
  -5  -4   1      311.17      316.42     12.10 o 
  -4  -4   1      123.57      134.35     11.00 o 
  -3  -4   1      367.22      410.35     16.83 o 
  -2  -4   1     3035.78     3303.54     66.07 o 
  -1  -4   1     6237.90     5929.95    117.41 o 
   0  -4   1     2413.09     2354.30     40.16 o 
   1  -4   1      595.05      604.87     13.61 o 
   2  -4   1     2093.40     2043.35     36.54 o 
   3  -4   1     4747.73     4758.56    104.71 o 
   4  -4   1      547.03      558.34     15.82 o 
   5  -4   1        1.23       -2.76      4.26 o 
   6  -4   1       73.05       68.02      8.28 o 
   7  -4   1       90.84      102.49     14.31 o 
   8  -4   1        1.06        8.76     13.32 o 
   9  -4   1      237.11      261.43     35.04 o 
  10  -4   1       15.21        5.58     16.93 o 
  -9  -3   1        9.84        5.70      9.91 o 
  -8  -3   1        5.41       16.00      9.47 o 
  -7  -3   1      100.31      122.79     31.82 o 
  -6  -3   1     1853.95     1801.45     49.91 o 
  -5  -3   1     1096.76     1137.30     26.21 o 
  -4  -3   1       19.77       13.00      4.04 o 
  -3  -3   1      993.06     1058.83     21.78 o 
  -2  -3   1      231.18      228.12      7.28 o 
  -1  -3   1    21346.38     9150.79    463.94 o 
   0  -3   1       29.40       28.10      2.79 o 
   1  -3   1    39685.14    13287.81   1607.74 o 
   2  -3   1     7868.57     7755.82    123.97 o 
   3  -3   1     6951.10     7145.79    116.27 o 
   4  -3   1      141.52      123.10      7.74 o 
   5  -3   1     1049.57     1121.33     26.35 o 
   6  -3   1       41.79       36.33      6.96 o 
   7  -3   1       74.11       66.46     10.27 o 
   8  -3   1        4.62       26.62     14.76 o 
   9  -3   1      308.93      311.10     36.77 o 
  10  -3   1       83.16       94.24     25.69 o 
  -9  -2   1      258.72      256.56     30.86 o 
  -8  -2   1       59.22       57.63     11.52 o 
  -7  -2   1      618.09      563.00     32.07 o 
  -6  -2   1      440.70      460.19     27.62 o 
  -5  -2   1     1944.61     1902.99     38.09 o 
  -4  -2   1      340.06      302.35     10.75 o 
  -3  -2   1      336.28      310.73      9.69 o 
  -2  -2   1     1567.01     1471.61     26.54 o 
  -1  -2   1     6231.40     5941.89    133.78 o 
   0  -2   1     1311.45     1361.59     22.90 o 
   1  -2   1       25.80       16.08      1.90 o 
   2  -2   1       23.45       28.90      3.45 o 
   3  -2   1      900.33      812.16     18.08 o 
   4  -2   1      888.54      945.43     21.83 o 
   5  -2   1     1378.76     1509.42     32.40 o 
   6  -2   1      576.73      611.40     23.28 o 
   7  -2   1       88.13      107.38     10.33 o 
   8  -2   1      584.24      574.37     40.21 o 
   9  -2   1       42.20       34.11     18.51 o 
  10  -2   1       44.01       42.82     20.18 o 
 -10  -1   1       51.10       80.03     23.62 o 
  -9  -1   1        0.20       15.53     10.36 o 
  -8  -1   1      200.85      217.26     19.33 o 
  -7  -1   1     1099.74     1052.91     36.13 o 
  -6  -1   1     1776.01     1803.66     63.37 o 
  -5  -1   1        1.19       -2.11      3.99 o 
  -4  -1   1       10.62       19.90      5.61 o 
  -3  -1   1     1632.71     1562.52     29.47 o 
  -2  -1   1     6783.11     6774.50    107.98 o 
  -1  -1   1      296.26      254.02      7.64 o 
   0  -1   1     3274.24     3181.40     61.39 o 
   1  -1   1     3225.05     3150.25     50.67 o 
   2  -1   1     1546.18     1544.72     27.82 o 
   3  -1   1     2962.05     2988.14    159.26 o 
   4  -1   1       18.60       24.05     10.04 o 
   5  -1   1      351.80      364.34     34.76 o 
   6  -1   1        0.24        0.91      4.20 o 
   7  -1   1      859.76      860.69     92.19 o 
   8  -1   1        8.78       -1.34      5.52 o 
   9  -1   1        4.68        3.84     15.33 o 
  10  -1   1        6.84      -19.62     13.08 o 
 -10   0   1      290.07      292.88     37.52 o 
  -9   0   1      527.60      521.07     41.68 o 
  -8   0   1        1.48        7.33      7.99 o 
  -7   0   1      169.14      164.25     12.21 o 
  -6   0   1     1125.35     1185.80     36.62 o 
  -5   0   1      807.30      832.21     21.19 o 
  -4   0   1      341.41      297.58     13.21 o 
  -3   0   1      274.24      268.90     11.67 o 
  -2   0   1      141.36      124.30      8.83 o 
  -1   0   1     1086.42     1143.16     24.45 o 
   1   0   1     9692.95     9884.05    186.84 o 
   2   0   1     1452.53     1404.95     42.76 o 
   3   0   1     2468.74     2653.04     46.53 o 
   4   0   1     2280.12     2278.58     42.53 o 
   5   0   1      280.23      286.47     12.32 o 
   6   0   1     1381.83     1469.94     33.42 o 
   7   0   1     1331.70     1362.43     42.52 o 
   8   0   1       14.35        8.49      8.22 o 
   9   0   1       33.41       10.13     13.97 o 
 -10   1   1      107.41       98.09     23.77 o 
  -9   1   1        5.10       11.64     14.51 o 
  -8   1   1        2.09        6.82     10.29 o 
  -7   1   1      216.35      246.82     14.62 o 
  -6   1   1      180.33      182.94     14.64 o 
  -5   1   1     1732.71     1804.67     36.93 o 
  -4   1   1      491.34      508.84     26.26 o 
  -3   1   1       39.14       36.55      4.30 o 
  -2   1   1     4037.56     3988.54     65.40 o 
  -1   1   1     2597.77     2609.57     52.06 o 
   0   1   1     2618.88     2731.16     43.50 o 
   1   1   1      632.26      614.08     14.78 o 
   2   1   1     4147.89     2974.16    207.25 o 
   3   1   1      237.42      254.05      8.91 o 
   4   1   1      147.02      145.77     13.35 o 
   5   1   1      467.22      462.44     15.07 o 
   6   1   1       11.95        4.53      5.50 o 
   7   1   1      182.44      137.23     14.85 o 
   8   1   1       26.22       23.35      9.75 o 
   9   1   1      142.42      131.65     26.08 o 
 -10   2   1       88.48       69.45     22.39 o 
  -9   2   1      331.20      400.02     40.25 o 
  -8   2   1      170.13      174.46     17.83 o 
  -7   2   1        2.28        2.90      7.02 o 
  -6   2   1      896.28      883.75     29.82 o 
  -5   2   1      271.83      260.69     11.95 o 
  -4   2   1        3.14        6.36      3.82 o 
  -3   2   1      623.32      637.47     15.46 o 
  -2   2   1       25.45       28.31      3.69 o 
  -1   2   1     5154.91     4988.81     79.67 o 
   0   2   1      737.42      752.12     13.94 o 
   1   2   1      137.19      106.02      6.44 o 
   2   2   1     8964.19     8533.70    176.33 o 
   3   2   1      869.22      767.90     16.90 o 
   4   2   1      552.26      610.62     15.77 o 
   5   2   1        2.39        5.08      4.50 o 
   6   2   1      329.03      328.66     21.32 o 
   7   2   1      370.59      370.53     30.77 o 
   8   2   1        7.51        2.30      8.62 o 
   9   2   1      185.82      199.06     29.75 o 
 -10   3   1      110.08      142.35     28.56 o 
  -9   3   1        2.22       -4.66     13.29 o 
  -8   3   1       16.97       19.31      7.60 o 
  -7   3   1      331.85      304.10     16.27 o 
  -6   3   1      697.71      741.20     26.73 o 
  -5   3   1      697.73      720.34     27.06 o 
  -4   3   1        4.21        7.26      3.78 o 
  -3   3   1       93.18       84.85      7.00 o 
  -2   3   1     1893.20     1819.18     32.91 o 
  -1   3   1      369.05      378.98      9.57 o 
   0   3   1     1354.85     1267.35     22.96 o 
   1   3   1      714.26      693.74     18.30 o 
   2   3   1     1917.26     1905.34     43.67 o 
   3   3   1      407.95      464.12     17.83 o 
   4   3   1     1608.01     1759.78     33.96 o 
   5   3   1      393.75      365.34     13.17 o 
   6   3   1      242.09      183.46     16.30 o 
   7   3   1       26.26       35.08      9.77 o 
   8   3   1       34.97       47.42     12.13 o 
   9   3   1      215.38      249.65     33.51 o 
 -10   4   1        8.26       -1.91     16.77 o 
  -9   4   1      375.53      443.20     42.27 o 
  -8   4   1       24.94        9.69     11.52 o 
  -7   4   1       16.06        1.87      4.43 o 
  -6   4   1       57.42       34.96      7.27 o 
  -5   4   1        3.35        3.39      3.93 o 
  -4   4   1        0.22       -1.49      4.57 o 
  -3   4   1     5747.48     6007.54    108.34 o 
  -2   4   1       15.09       15.03      3.44 o 
  -1   4   1     2173.25     2124.75     37.30 o 
   0   4   1     1408.29     1400.97     25.94 o 
   1   4   1       52.34       56.91      4.00 o 
   2   4   1     1915.60     1995.21     46.41 o 
   3   4   1       13.60       36.52      7.69 o 
   4   4   1      206.23      211.49     14.86 o 
   5   4   1        0.04        6.12      9.16 o 
   6   4   1      844.94      786.04     30.27 o 
   7   4   1       86.23       68.55     18.73 o 
   8   4   1      225.20      253.93     33.96 o 
   9   4   1      255.56      291.85     25.05 o 
 -10   5   1       73.22      113.41     26.25 o 
  -9   5   1        2.08      -10.68     14.90 o 
  -8   5   1       22.19       17.34      9.86 o 
  -7   5   1      535.03      526.26     25.05 o 
  -6   5   1      925.15      875.18     43.38 o 
  -5   5   1        1.00       -0.69      4.55 o 
  -4   5   1        0.04        4.10      6.26 o 
  -3   5   1     1742.89     1589.65     31.66 o 
  -2   5   1      718.89      645.11     20.53 o 
  -1   5   1     1124.72     1071.86     21.82 o 
   0   5   1      441.95      437.79     15.20 o 
   1   5   1      788.36      760.12     16.60 o 
   2   5   1       26.47       25.18      5.53 o 
   3   5   1     1726.21     1708.91     43.64 o 
   4   5   1       24.85       27.55      7.50 o 
   5   5   1     1203.01     1286.02     39.74 o 
   6   5   1      328.87      362.78     23.60 o 
   7   5   1       18.55       21.79     10.37 o 
   8   5   1        8.24        1.08      8.62 o 
   9   5   1      186.54      207.16     22.19 o 
 -10   6   1      157.54      180.58     31.87 o 
  -9   6   1       20.72       13.81     11.10 o 
  -8   6   1      109.60       83.21     14.10 o 
  -7   6   1       16.03       13.56      6.82 o 
  -6   6   1        0.62        4.10      5.85 o 
  -5   6   1     1362.78     1440.43     39.68 o 
  -4   6   1        0.73        2.26      4.06 o 
  -3   6   1       19.84       17.25      4.39 o 
  -2   6   1       15.63       16.42      3.99 o 
  -1   6   1      647.74      615.75     19.09 o 
   0   6   1        1.20       -0.64      2.17 o 
   1   6   1      999.02      880.41     19.25 o 
   2   6   1     1840.72     1920.98     70.33 o 
   3   6   1      299.05      303.44     15.71 o 
   4   6   1        2.56        3.60      5.90 o 
   5   6   1     1766.73     1740.03     49.56 o 
   6   6   1     2758.97     2632.50     69.13 o 
   7   6   1      112.38      126.03     36.18 o 
   8   6   1       61.42       62.49     13.82 o 
   9   6   1      232.97      264.91     24.99 o 
  -9   7   1        0.09       -2.81     12.35 o 
  -8   7   1       81.52       76.83     20.09 o 
  -7   7   1       89.76       91.85     10.08 o 
  -6   7   1      109.50      126.35     16.89 o 
  -5   7   1       55.22       60.96      7.42 o 
  -4   7   1     1305.41     1358.21     36.66 o 
  -3   7   1      145.96      132.99      9.98 o 
  -2   7   1      833.23      849.41     24.73 o 
  -1   7   1      129.69      137.57      7.97 o 
   0   7   1       49.37       47.88      6.85 o 
   1   7   1       36.80       52.20      5.23 o 
   2   7   1      776.39      752.64     18.94 o 
   3   7   1     2047.21     1967.52     50.55 o 
   4   7   1      171.76      188.02     15.80 o 
   5   7   1      581.45      526.31     45.41 o 
   6   7   1      650.67      635.91     28.57 o 
   7   7   1      182.80      183.81     19.14 o 
   8   7   1       70.17       89.09     15.63 o 
 -10   8   1       49.74       73.12     19.09 o 
  -9   8   1       21.24        7.55     11.20 o 
  -8   8   1       13.21        6.44      9.44 o 
  -7   8   1      454.91      422.50     26.85 o 
  -6   8   1      673.07      647.93     21.41 o 
  -5   8   1     1041.39     1089.07     30.35 o 
  -4   8   1      789.24      760.27     21.27 o 
  -3   8   1     1606.25     1618.31     34.08 o 
  -2   8   1     2378.54     2352.50     46.06 o 
  -1   8   1      918.37      918.53     21.85 o 
   0   8   1      275.97      265.78     13.88 o 
   1   8   1      253.96      248.11     10.32 o 
   2   8   1       31.18       53.61      8.23 o 
   3   8   1      673.16      656.19     24.89 o 
   4   8   1     1639.96     1634.49     88.47 o 
   5   8   1      562.33      478.30     23.84 o 
   6   8   1       40.72       35.32     10.61 o 
   7   8   1      320.27      256.07     22.61 o 
   8   8   1       42.81       54.73     14.37 o 
  -9   9   1        0.12        5.70     11.14 o 
  -8   9   1       57.64       58.22     19.97 o 
  -7   9   1        3.01        3.40      8.53 o 
  -6   9   1      163.26      147.02     12.03 o 
  -5   9   1      576.92      613.36     20.48 o 
  -4   9   1     1464.05     1450.20     33.07 o 
  -3   9   1      661.08      623.13     29.54 o 
  -2   9   1      559.08      580.85     17.48 o 
  -1   9   1     1690.47     1749.53     35.95 o 
   0   9   1      632.81      604.56     28.47 o 
   1   9   1     1219.03     1143.61     25.91 o 
   2   9   1      608.30      581.80     16.01 o 
   3   9   1       88.55      108.73     14.57 o 
   4   9   1     4535.05     4250.82     98.70 o 
   5   9   1      270.25      331.64     49.26 o 
   6   9   1      242.65      260.12     22.01 o 
   7   9   1       20.35       20.20     11.26 o 
   8   9   1      400.85      445.71     32.67 o 
  -9  10   1        4.81       -4.95     10.91 o 
  -8  10   1      275.63      269.71     23.86 o 
  -7  10   1      246.50      244.18     21.12 o 
  -6  10   1      586.91      576.37     20.95 o 
  -5  10   1       24.57       26.11      9.98 o 
  -4  10   1      354.56      382.36     16.13 o 
  -3  10   1      962.94      976.14     25.32 o 
  -2  10   1     3038.54     3049.30     57.67 o 
  -1  10   1      150.08      134.23      9.54 o 
   0  10   1       83.47      103.23     11.00 o 
   1  10   1     1029.51      994.58     24.35 o 
   2  10   1     3878.13     3833.20     68.66 o 
   3  10   1      230.42      232.65     17.72 o 
   4  10   1      132.79      129.40     15.02 o 
   5  10   1      615.61      531.34     26.57 o 
   6  10   1      357.29      390.67     31.33 o 
   7  10   1      680.35      689.39     40.60 o 
   8  10   1      219.46      310.92     27.73 o 
  -9  11   1      151.81      139.32     20.32 o 
  -8  11   1      414.45      395.19     71.82 o 
  -7  11   1      295.76      290.71     23.24 o 
  -6  11   1      489.54      423.98     44.80 o 
  -5  11   1      692.09      683.60     32.71 o 
  -4  11   1      714.78      635.39     21.10 o 
  -3  11   1        6.34        8.96      5.78 o 
  -2  11   1     1559.93     1579.06     35.53 o 
  -1  11   1      266.46      266.26     13.39 o 
   0  11   1      687.89      716.38     59.78 o 
   1  11   1        3.03       -1.80      4.74 o 
   2  11   1      281.13      255.20     18.51 o 
   3  11   1        6.67       -0.33      7.49 o 
   4  11   1      186.79      195.82     17.93 o 
   5  11   1      341.80      358.94     69.67 o 
   6  11   1       40.52       49.42     12.22 o 
   7  11   1       43.84       43.75     15.02 o 
  -9  12   1        8.45       19.30     13.50 o 
  -8  12   1      201.18      206.28     22.27 o 
  -7  12   1        0.01       -6.32      8.51 o 
  -6  12   1       15.09        4.12      9.33 o 
  -5  12   1      141.12      147.87     12.19 o 
  -4  12   1     2079.52     2022.56     44.81 o 
  -3  12   1       43.27       45.54      7.90 o 
  -2  12   1        0.07       -5.66      5.16 o 
  -1  12   1       77.35       74.10     10.77 o 
   0  12   1      389.19      381.20     20.77 o 
   1  12   1       38.26       38.77     10.44 o 
   2  12   1      421.55      471.03     23.86 o 
   3  12   1      163.70      159.36     16.14 o 
   4  12   1      162.57      194.62     23.61 o 
   5  12   1        0.21        7.86     12.26 o 
   6  12   1      629.63      642.22     34.65 o 
   7  12   1      110.77      112.28     18.49 o 
  -9  13   1       19.10       28.11     20.45 o 
  -8  13   1      131.46      165.27     20.68 o 
  -7  13   1      207.84      193.92     20.71 o 
  -6  13   1      159.14      139.59     17.83 o 
  -5  13   1      857.42      834.86     26.80 o 
  -4  13   1      366.07      349.54     18.03 o 
  -3  13   1      320.82      333.11     17.59 o 
  -2  13   1       63.27       65.58      9.06 o 
  -1  13   1      752.76      807.09     32.47 o 
   0  13   1       67.49       67.62     23.95 o 
   1  13   1      190.18      201.54     12.82 o 
   2  13   1       52.52       85.95     27.89 o 
   3  13   1        1.05       12.90      9.15 o 
   4  13   1      137.74      126.55     16.33 o 
   5  13   1       28.49       26.92     11.71 o 
   6  13   1       26.19       31.36     12.93 o 
  -8  14   1       21.97       32.09     12.92 o 
  -7  14   1      479.51      518.25     31.11 o 
  -6  14   1      316.20      295.34     24.19 o 
  -5  14   1       18.61       27.95     13.52 o 
  -4  14   1        7.40        7.31      6.97 o 
  -3  14   1      157.38      152.65     12.83 o 
  -2  14   1       18.44        8.21      7.13 o 
  -1  14   1       40.36       40.70      8.30 o 
   0  14   1      397.54      396.39     23.11 o 
   1  14   1       16.70        8.67     16.15 o 
   2  14   1        4.82        8.89      8.79 o 
   3  14   1      124.78      142.39     22.16 o 
   4  14   1      510.33      507.04     27.85 o 
   5  14   1      165.27      201.39     35.51 o 
   6  14   1      178.79      190.98     22.52 o 
  -8  15   1       47.73       51.15     14.69 o 
  -7  15   1       19.25       21.96     19.42 o 
  -6  15   1        2.91        2.80     10.17 o 
  -5  15   1       97.71       90.45     14.77 o 
  -4  15   1      544.93      544.82     27.08 o 
  -3  15   1      637.66      597.54     22.73 o 
  -2  15   1      661.85      692.21     38.77 o 
  -1  15   1        5.87        6.16      6.85 o 
   0  15   1      231.87      250.56     60.18 o 
   1  15   1      628.19      650.65     30.10 o 
   2  15   1      115.67      131.96     17.57 o 
   3  15   1       61.05       79.89     14.25 o 
   4  15   1      137.40      149.11     18.46 o 
   5  15   1        9.28        3.10     10.37 o 
   6  15   1       28.11       13.99     19.57 o 
  -8  16   1        0.70      -12.73     10.76 o 
  -7  16   1       13.83       28.93     13.43 o 
  -6  16   1        0.67       -4.25      8.71 o 
  -5  16   1      176.06      173.38     19.09 o 
  -4  16   1      355.29      376.03     26.94 o 
  -3  16   1       88.54       84.04     11.08 o 
  -2  16   1      164.33      164.59     19.69 o 
  -1  16   1       10.00       18.39     10.91 o 
   0  16   1      171.77      178.58     13.96 o 
   1  16   1      132.33      144.26     17.21 o 
   2  16   1      359.05      339.77     25.61 o 
   3  16   1       43.61       52.09     13.29 o 
   4  16   1      206.57      233.32     23.48 o 
   5  16   1       28.90       39.58     14.23 o 
  -7  17   1       98.26       78.02     16.61 o 
  -6  17   1      620.16      613.41     35.26 o 
  -5  17   1       36.32       26.67     12.01 o 
  -4  17   1      296.61      299.99     22.93 o 
  -3  17   1       67.63       73.65     11.39 o 
  -2  17   1       31.64       24.75     14.12 o 
  -1  17   1       52.49       43.51     14.22 o 
   0  17   1        3.22       -4.52      9.16 o 
   1  17   1      279.41      302.39     26.71 o 
   2  17   1       70.70       84.24     15.97 o 
   3  17   1       31.96       34.90     12.28 o 
   4  17   1       12.21       13.35     12.43 o 
  -6  18   1        0.22        0.99     14.83 o 
  -5  18   1       39.00       56.29     21.15 o 
  -4  18   1       37.58       18.85     11.91 o 
  -3  18   1      307.25      277.08     22.13 o 
  -2  18   1      159.43      144.15     14.32 o 
  -1  18   1      159.03      180.93     15.65 o 
   0  18   1      789.48      752.57     34.92 o 
   1  18   1      313.11      326.40     26.06 o 
   2  18   1       65.90       70.73     15.23 o 
   3  18   1      174.62      148.84     20.69 o 
   4  18   1       10.80       12.91     12.78 o 
  -6  19   1      112.59      101.25     18.72 o 
  -5  19   1        6.62        5.76     11.04 o 
  -4  19   1       51.70       56.13     14.05 o 
  -3  19   1       60.36       54.42     11.33 o 
  -2  19   1       34.61       40.45     10.64 o 
  -1  19   1      664.76      705.72     39.56 o 
   0  19   1      240.98      232.06     23.04 o 
   1  19   1      404.02      494.01     33.29 o 
   2  19   1        0.86      -15.79     10.53 o 
   3  19   1        6.75       16.02     13.28 o 
  -5  20   1       10.77       11.26     17.13 o 
  -4  20   1      186.46      171.21     21.43 o 
  -3  20   1       79.42       83.26     18.37 o 
  -2  20   1        0.01        2.61      8.84 o 
  -1  20   1      379.56      392.00     36.24 o 
   0  20   1        0.23       -7.03      9.92 o 
   1  20   1       59.89       58.69     23.23 o 
   2  20   1        8.65        3.58     17.73 o 
  -3  21   1       83.60       95.79     17.64 o 
  -2  21   1      197.62      212.73     23.76 o 
  -1  21   1       43.34       45.23     14.82 o 
   0  21   1       75.39       67.29     16.50 o 
  -1 -21   2       12.63       18.81     12.56 o 
   0 -21   2       45.14       38.56     14.21 o 
   1 -21   2        0.36       -7.43     10.40 o 
   2 -21   2      149.65      152.80     21.24 o 
   3 -21   2       13.33        9.28     11.85 o 
   4 -21   2        9.18       27.21     13.59 o 
  -2 -20   2       68.06       74.43     16.60 o 
  -1 -20   2      779.19      890.82     39.84 o 
   0 -20   2       40.57       46.03     13.71 o 
   1 -20   2        8.81        6.33     11.25 o 
   2 -20   2      236.61      235.76     22.61 o 
   3 -20   2      168.94      201.11     21.18 o 
   4 -20   2      184.23      163.74     20.48 o 
   5 -20   2      131.66      150.01     20.52 o 
  -3 -19   2      325.13      372.71     30.09 o 
  -2 -19   2       33.02       19.75     12.43 o 
  -1 -19   2        9.55        8.72     10.80 o 
   0 -19   2      145.60      143.63     28.37 o 
   1 -19   2      488.61      514.78     22.64 o 
   2 -19   2        6.54        3.21      8.26 o 
   3 -19   2        1.64        8.10     10.17 o 
   4 -19   2        2.31       -4.74      9.82 o 
   5 -19   2       32.52       30.31     13.24 o 
   6 -19   2       92.70       75.14     17.57 o 
  -4 -18   2       28.16       14.31     12.77 o 
  -3 -18   2      137.10      170.58     21.01 o 
  -2 -18   2       35.91       32.05     25.20 o 
  -1 -18   2       69.54       65.96     14.12 o 
   0 -18   2        0.65        2.38      7.52 o 
   1 -18   2      528.90      557.31     22.69 o 
   2 -18   2      576.65      560.88     27.42 o 
   3 -18   2       12.52        9.32     10.74 o 
   4 -18   2       84.47      103.65     16.39 o 
   5 -18   2        1.71      -12.37      9.40 o 
   6 -18   2       46.11       77.66     16.63 o 
  -5 -17   2       16.94       32.48     20.67 o 
  -4 -17   2       27.52       29.30     13.08 o 
  -3 -17   2       57.95       54.33     14.26 o 
  -2 -17   2       56.35       85.53     27.19 o 
  -1 -17   2      241.65      259.00     21.92 o 
   0 -17   2        4.95        6.54      7.57 o 
   1 -17   2      335.26      314.77     18.30 o 
   2 -17   2        1.81        5.54      7.25 o 
   3 -17   2       25.50       40.37     12.37 o 
   4 -17   2       12.27        1.78     10.02 o 
   5 -17   2       19.73       16.32     10.64 o 
   6 -17   2      212.89      179.96     20.76 o 
   7 -17   2      183.20      202.12     22.78 o 
  -5 -16   2      659.91      659.94     39.63 o 
  -4 -16   2       23.94       29.26     11.98 o 
  -3 -16   2        1.49        2.73      9.35 o 
  -2 -16   2      176.71      173.99     18.64 o 
  -1 -16   2     1180.46     1100.21     39.49 o 
   0 -16   2       35.87       36.58      8.40 o 
   1 -16   2      391.82      409.25     21.63 o 
   2 -16   2      787.12      764.63     36.02 o 
   3 -16   2        8.66        2.06      6.94 o 
   4 -16   2        7.57       -6.29      8.98 o 
   5 -16   2       97.51       99.03     15.55 o 
   6 -16   2        2.23       24.34     11.87 o 
   7 -16   2       54.45       63.04     14.98 o 
  -6 -15   2       44.73       77.04     24.17 o 
  -5 -15   2       55.44       63.01     20.01 o 
  -4 -15   2       82.85       97.05     15.37 o 
  -3 -15   2       36.99       52.45     12.57 o 
  -2 -15   2      227.79      206.81     24.72 o 
  -1 -15   2       11.38       18.07      6.90 o 
   0 -15   2      322.12      314.88     17.22 o 
   1 -15   2      244.91      242.03     16.09 o 
   2 -15   2     1055.29     1072.42     34.21 o 
   3 -15   2      112.62      100.83     10.93 o 
   4 -15   2       41.52       44.48     11.51 o 
   5 -15   2       47.71       41.77     12.57 o 
   6 -15   2      102.02      107.98     20.79 o 
   7 -15   2       57.02       51.82     14.04 o 
   8 -15   2      165.47      182.35     22.34 o 
  -6 -14   2       38.53       26.04     17.34 o 
  -5 -14   2      311.67      342.66     30.86 o 
  -4 -14   2      624.12      581.94     30.20 o 
  -3 -14   2       37.02       31.29     10.26 o 
  -2 -14   2        5.32        9.03      8.44 o 
  -1 -14   2     1128.25     1140.63     38.42 o 
   0 -14   2       12.54        6.52      6.30 o 
   1 -14   2       18.52       23.38      7.24 o 
   2 -14   2      239.32      217.32     14.27 o 
   3 -14   2      525.25      525.87     20.19 o 
   4 -14   2      237.75      231.86     19.73 o 
   5 -14   2       77.63       77.75     13.72 o 
   6 -14   2        0.01        3.80      9.67 o 
   7 -14   2      260.00      284.86     25.14 o 
   8 -14   2       65.31       70.30     15.20 o 
  -7 -13   2       20.30       32.56     19.87 o 
  -6 -13   2       94.02      117.18     17.20 o 
  -5 -13   2       47.80       60.06     12.76 o 
  -4 -13   2      172.25      126.90     15.17 o 
  -3 -13   2      740.55      733.42     62.30 o 
  -2 -13   2      350.88      333.46     15.63 o 
  -1 -13   2       19.41       26.27      7.07 o 
   0 -13   2        2.41        4.61      5.96 o 
   1 -13   2       30.39       21.27      6.73 o 
   2 -13   2      252.79      222.10     13.57 o 
   3 -13   2      106.28       79.86      9.65 o 
   4 -13   2      327.93      287.94     28.42 o 
   5 -13   2       50.99       29.43     10.71 o 
   6 -13   2        9.13       14.79     10.01 o 
   7 -13   2       71.95       83.22     15.16 o 
   8 -13   2       34.20       48.71     15.88 o 
  -7 -12   2      805.59      921.55     61.40 o 
  -6 -12   2      235.18      269.16     23.24 o 
  -5 -12   2        0.66        0.29     12.29 o 
  -4 -12   2      242.08      236.82     36.81 o 
  -3 -12   2      123.28      126.63     14.36 o 
  -2 -12   2       82.88      112.86      9.57 o 
  -1 -12   2       24.42       14.65      6.13 o 
   0 -12   2        0.30       -5.46      4.90 o 
   1 -12   2       22.22       26.34      6.70 o 
   2 -12   2      783.04      769.85     24.63 o 
   3 -12   2     2141.54     2180.06     45.94 o 
   4 -12   2      135.58      158.27     12.01 o 
   5 -12   2       71.06       57.45     12.09 o 
   6 -12   2      116.70      143.24     16.94 o 
   7 -12   2       32.34       38.26     12.10 o 
   8 -12   2       20.02       19.45     11.68 o 
   9 -12   2       30.90       15.23     12.79 o 
  -8 -11   2       65.19       50.48     21.91 o 
  -7 -11   2       13.81        9.39     17.11 o 
  -6 -11   2       82.69       66.58     13.22 o 
  -5 -11   2      677.32      668.17     29.24 o 
  -4 -11   2       19.04       16.55      9.69 o 
  -3 -11   2      325.81      367.65     20.47 o 
  -2 -11   2     2109.28     2040.32     41.53 o 
  -1 -11   2      996.62      994.29     25.06 o 
   0 -11   2       28.43       20.06      9.27 o 
   1 -11   2      147.50      140.12     10.15 o 
   2 -11   2       12.92       13.67      5.74 o 
   3 -11   2      819.22      826.89     23.25 o 
   4 -11   2      247.82      233.79     18.48 o 
   5 -11   2       72.36       82.89     15.50 o 
   6 -11   2     1276.68     1272.51     43.86 o 
   7 -11   2      130.60      105.82     15.98 o 
   8 -11   2       76.50       66.93     27.64 o 
   9 -11   2       11.70        1.43     11.75 o 
  -8 -10   2      113.78      137.11     28.14 o 
  -7 -10   2      235.68      254.14     36.15 o 
  -6 -10   2      126.63      145.09     18.00 o 
  -5 -10   2      794.46      742.44     30.16 o 
  -4 -10   2     2935.70     2879.71     80.02 o 
  -3 -10   2      152.47      145.68     12.69 o 
  -2 -10   2        8.67       13.95      4.99 o 
  -1 -10   2     1147.84     1133.88     26.25 o 
   0 -10   2      954.97      927.20     22.96 o 
   1 -10   2      545.57      478.33     15.84 o 
   2 -10   2      247.70      224.42     19.86 o 
   3 -10   2      135.39      128.89     12.25 o 
   4 -10   2       62.26       71.47      9.47 o 
   5 -10   2      209.66      208.57     18.16 o 
   6 -10   2     1858.44     1767.63     53.21 o 
   7 -10   2      397.56      363.14     42.95 o 
   8 -10   2       46.37       18.36     24.05 o 
   9 -10   2      179.37      184.68     21.97 o 
  -8  -9   2       78.97      126.86     27.46 o 
  -7  -9   2      320.10      404.55     27.57 o 
  -6  -9   2      252.51      224.81     19.21 o 
  -5  -9   2      327.88      320.80     21.44 o 
  -4  -9   2     1711.38     1721.81     47.92 o 
  -3  -9   2      205.34      215.88     10.40 o 
  -2  -9   2     1716.14     1663.44     33.82 o 
  -1  -9   2       67.18       77.61      6.86 o 
   0  -9   2     3301.04     3335.33     59.84 o 
   1  -9   2        4.30        6.48      4.51 o 
   2  -9   2     1933.46     2156.30     42.15 o 
   3  -9   2        5.05        6.25      4.56 o 
   4  -9   2     1411.40     1388.32     31.34 o 
   5  -9   2       12.37       28.70      9.49 o 
   6  -9   2        5.63       16.48      9.02 o 
   7  -9   2        0.35        3.58      9.01 o 
   8  -9   2        0.40       -2.23      9.70 o 
   9  -9   2       46.14       62.80     22.87 o 
  -8  -8   2       19.22       18.38     16.58 o 
  -7  -8   2      425.09      402.40     43.16 o 
  -6  -8   2       45.32       33.28     10.27 o 
  -5  -8   2     2525.66     2447.93     70.42 o 
  -4  -8   2      478.89      475.93     21.36 o 
  -3  -8   2      127.88      120.02      8.82 o 
  -2  -8   2      219.97      246.82     10.11 o 
  -1  -8   2      130.33      124.04      9.84 o 
   0  -8   2      485.21      477.72     14.28 o 
   1  -8   2     6982.15     7018.47    115.91 o 
   2  -8   2      141.44      146.78      8.67 o 
   3  -8   2       14.50       16.08      4.44 o 
   4  -8   2       73.73       88.81      7.49 o 
   5  -8   2      564.29      533.94     17.43 o 
   6  -8   2     1071.16      970.70     75.02 o 
   7  -8   2      115.67       92.48     14.47 o 
   8  -8   2       18.31       14.05     12.50 o 
   9  -8   2      972.33      974.69     40.84 o 
  -9  -7   2        9.45       30.90     18.67 o 
  -8  -7   2      231.80      266.81     81.67 o 
  -7  -7   2       96.95      116.99     15.00 o 
  -6  -7   2        4.24        5.99      8.60 o 
  -5  -7   2      310.65      308.98     18.64 o 
  -4  -7   2      716.32      711.98     25.06 o 
  -3  -7   2      109.30      107.82      6.96 o 
  -2  -7   2     7827.60     8366.25    135.82 o 
  -1  -7   2     1665.47     1690.89     40.65 o 
   0  -7   2     2429.32     2484.08     44.78 o 
   1  -7   2     2020.44     2083.61     38.82 o 
   2  -7   2     3630.33     3716.19     64.65 o 
   3  -7   2     2565.96     2526.05     46.89 o 
   4  -7   2      661.24      671.98     18.41 o 
   5  -7   2       26.44       24.72      5.61 o 
   6  -7   2     2166.00     2157.12     58.44 o 
   7  -7   2      112.80      108.67     14.30 o 
   8  -7   2      232.76      262.97     22.58 o 
   9  -7   2       75.77       68.77     15.33 o 
  -9  -6   2      110.22      100.02     23.23 o 
  -8  -6   2        0.23        7.64      9.18 o 
  -7  -6   2        6.25       -4.20      7.71 o 
  -6  -6   2      142.10      120.75     14.21 o 
  -5  -6   2     1007.09      964.17     32.16 o 
  -4  -6   2       40.22       47.57      6.32 o 
  -3  -6   2     3541.06     3778.76     65.32 o 
  -2  -6   2     4322.24     4365.67     87.53 o 
  -1  -6   2     3479.62     3313.90     70.30 o 
   0  -6   2      819.42      816.52     18.00 o 
   1  -6   2      317.70      289.78     10.27 o 
   2  -6   2     3462.61     3705.68     63.57 o 
   3  -6   2       62.36       68.04      5.55 o 
   4  -6   2      723.09      660.38     17.58 o 
   5  -6   2       13.85       13.13      7.34 o 
   6  -6   2       91.32       76.24     11.99 o 
   7  -6   2      125.73      104.28     14.18 o 
   8  -6   2       19.07       18.14     10.80 o 
  -9  -5   2       71.75       71.50     21.54 o 
  -8  -5   2       64.89       36.71     14.40 o 
  -7  -5   2       86.58       82.87     13.02 o 
  -6  -5   2      121.17      112.56     28.44 o 
  -5  -5   2        1.25       -0.41      4.40 o 
  -4  -5   2      205.80      209.47      9.28 o 
  -3  -5   2       71.62       83.77      5.85 o 
  -2  -5   2       11.50       10.54      3.12 o 
  -1  -5   2      526.54      501.95     15.75 o 
   0  -5   2      572.62      633.49     14.50 o 
   1  -5   2     4721.15     4724.48     95.22 o 
   2  -5   2     3840.73     3920.98     66.03 o 
   3  -5   2     2393.27     2402.41     43.73 o 
   4  -5   2     1345.93     1442.41     30.23 o 
   5  -5   2      135.81      136.51     13.14 o 
   6  -5   2     1807.87     1767.81     49.48 o 
   7  -5   2       26.05       21.11      9.67 o 
   8  -5   2       11.48       -4.47     13.42 o 
   9  -5   2      848.70      818.62     53.48 o 
  -9  -4   2        0.03       -1.02     14.87 o 
  -8  -4   2       38.28       30.91     13.36 o 
  -7  -4   2     1430.01     1364.65     43.64 o 
  -6  -4   2      636.31      570.57     24.93 o 
  -5  -4   2      144.28      159.20      9.65 o 
  -4  -4   2       48.67       47.82      6.56 o 
  -3  -4   2     3668.74     3661.86     62.49 o 
  -2  -4   2     3093.28     3365.96     61.48 o 
  -1  -4   2       30.89       30.00      4.73 o 
   0  -4   2      714.94      714.92     15.05 o 
   2  -4   2       13.03       15.08      2.68 o 
   3  -4   2        2.46        0.03      3.29 o 
   4  -4   2       53.59       61.80      5.84 o 
   5  -4   2     1145.11     1067.06     25.45 o 
   6  -4   2        8.92       12.94      5.71 o 
   7  -4   2      276.15      262.40     20.11 o 
   8  -4   2       81.27       71.61     21.26 o 
   9  -4   2      107.76      128.04     27.35 o 
  -9  -3   2       14.18       13.71     10.39 o 
  -8  -3   2      158.42      170.97     18.02 o 
  -7  -3   2     1225.58     1094.07     37.52 o 
  -6  -3   2     2191.09     2392.91     47.82 o 
  -5  -3   2      236.44      202.03     13.99 o 
  -4  -3   2       21.56       13.85      4.12 o 
  -3  -3   2      204.75      179.44     14.88 o 
  -2  -3   2     5710.51     5919.50     95.47 o 
  -1  -3   2      404.65      391.49     11.80 o 
   0  -3   2     9467.00     9568.08    181.95 o 
   1  -3   2     1077.62     1066.83     19.89 o 
   2  -3   2     1167.07     1163.50     22.22 o 
   3  -3   2     1002.38      998.25     21.10 o 
   4  -3   2     1283.56     1408.96     29.23 o 
   5  -3   2      524.40      524.17     17.22 o 
   6  -3   2      571.91      566.77     18.72 o 
   7  -3   2      555.14      632.05     35.66 o 
   8  -3   2       83.07       91.28     20.92 o 
   9  -3   2      948.05     1045.85     60.65 o 
  -9  -2   2       96.53      105.70     15.77 o 
  -8  -2   2      294.33      342.03     24.56 o 
  -7  -2   2      275.52      319.04     21.36 o 
  -6  -2   2      877.21      875.27     23.68 o 
  -5  -2   2       60.69       61.14      6.70 o 
  -4  -2   2       31.28       82.16     12.10 o 
  -3  -2   2     5301.22     5574.72     91.44 o 
  -2  -2   2     4225.16     3754.02    252.36 o 
  -1  -2   2     4758.48     4681.99     92.88 o 
   0  -2   2     6649.94     6658.57    104.59 o 
   1  -2   2     6059.37     5922.77    114.86 o 
   2  -2   2      521.95      561.68     14.66 o 
   3  -2   2     3841.64     4150.71     69.93 o 
   4  -2   2     1011.33     1169.73     30.28 o 
   5  -2   2      298.05      364.08     13.93 o 
   6  -2   2     1517.11     1491.85     33.81 o 
   7  -2   2      643.47      650.27     21.51 o 
   8  -2   2      138.00      122.76     23.34 o 
   9  -2   2       47.52       34.56     17.93 o 
  -9  -1   2       26.16       18.17     10.24 o 
  -8  -1   2       88.74       84.10     12.93 o 
  -7  -1   2      624.34      632.01     47.85 o 
  -6  -1   2       25.72       26.10      6.54 o 
  -5  -1   2        5.70        5.51      4.50 o 
  -4  -1   2      328.07      319.13     11.14 o 
  -3  -1   2     1659.43     1709.96     39.69 o 
  -2  -1   2     1098.97      998.12     23.81 o 
  -1  -1   2     3438.64     3469.64     55.54 o 
   0  -1   2     2889.79     2872.38     46.77 o 
   1  -1   2    12162.80    12097.38    229.17 o 
   2  -1   2     5297.24     5337.51     86.36 o 
   3  -1   2        0.92       19.20      4.93 o 
   4  -1   2       10.62        7.74      4.54 o 
   5  -1   2        0.01        2.97      4.39 o 
   6  -1   2        1.93       -4.39      4.78 o 
   7  -1   2      295.08      262.75     19.29 o 
   8  -1   2        5.36       17.66     13.36 o 
   9  -1   2       32.16       49.63     19.25 o 
  -9   0   2      177.38      163.39     18.20 o 
  -8   0   2       16.14       24.05      8.95 o 
  -7   0   2      986.91      996.25     27.36 o 
  -6   0   2       14.44       10.89      5.88 o 
  -5   0   2      467.37      525.67     20.50 o 
  -4   0   2      150.70      171.47      8.92 o 
  -3   0   2       52.81       70.62      6.41 o 
  -2   0   2     1865.24     1897.38     41.44 o 
  -1   0   2     2031.19     2025.21     46.62 o 
   0   0   2     2139.46     1280.20     37.96 o 
   1   0   2       39.68       39.92      3.55 o 
   2   0   2     3305.41     3264.51     69.92 o 
   3   0   2     1253.43     1288.99     31.83 o 
   4   0   2       90.15      101.83      9.03 o 
   5   0   2      160.15      140.73     11.70 o 
   6   0   2      110.97      110.09     11.75 o 
   7   0   2     1114.66      982.11    153.77 o 
   8   0   2      232.02      231.54     30.58 o 
   9   0   2      360.07      439.01     44.69 o 
 -10   1   2       41.03       61.80     21.34 o 
  -9   1   2      184.95      175.43     18.40 o 
  -8   1   2       34.04       31.07     10.83 o 
  -7   1   2       15.14       14.03      8.63 o 
  -6   1   2       17.60       31.00      8.24 o 
  -5   1   2        5.79        3.69      4.58 o 
  -4   1   2       94.99       94.24      7.00 o 
  -3   1   2     2642.31     2610.81     45.99 o 
  -2   1   2     4706.77     4554.72     74.28 o 
  -1   1   2     3678.71     3637.49     73.13 o 
   0   1   2      192.99      157.56      4.74 o 
   1   1   2    13129.35    13042.59    251.04 o 
   2   1   2        6.90        4.04      2.54 o 
   3   1   2     3212.51     3372.27     57.74 o 
   4   1   2      925.35      966.65     21.86 o 
   5   1   2     1094.03     1047.05     37.65 o 
   6   1   2      370.08      366.21     21.08 o 
   7   1   2      154.84      136.23     14.70 o 
   8   1   2        3.96       20.10     21.19 o 
   9   1   2       32.67       45.85     19.54 o 
 -10   2   2       71.76       77.27     22.69 o 
  -9   2   2        0.80       -8.57      8.15 o 
  -8   2   2        2.77       11.16      8.52 o 
  -7   2   2     1186.43     1172.44     37.18 o 
  -6   2   2      671.75      697.15     23.15 o 
  -5   2   2        3.70        5.70      4.68 o 
  -4   2   2        0.14       -4.87      3.33 o 
  -3   2   2     4089.47     4199.87     70.86 o 
  -2   2   2      320.34      318.05     11.60 o 
  -1   2   2    30426.35    17957.68    344.65 o 
   0   2   2     1386.88     1332.95     23.64 o 
   1   2   2        1.28       -2.33      2.25 o 
   2   2   2     2419.83     2547.27     43.57 o 
   3   2   2      606.14      687.87     15.63 o 
   4   2   2       53.46       44.87      5.03 o 
   5   2   2      275.28      319.40     12.75 o 
   6   2   2      233.20      229.03     17.70 o 
   7   2   2        0.21        2.18      8.28 o 
   8   2   2      322.55      266.36     21.75 o 
   9   2   2      277.44      280.66     36.18 o 
 -10   3   2       20.31       11.26     16.83 o 
  -9   3   2        1.41        4.65     13.42 o 
  -8   3   2      347.67      348.17     22.44 o 
  -7   3   2      159.82      133.64     13.72 o 
  -6   3   2      404.71      397.03     16.10 o 
  -5   3   2     1456.45     1544.03     33.40 o 
  -4   3   2      289.88      268.35     11.05 o 
  -3   3   2     1654.65     1699.41     40.04 o 
  -2   3   2     2197.08     2207.11     39.20 o 
  -1   3   2     4468.54     4403.12     71.94 o 
   0   3   2    20640.58    18955.80    881.86 o 
   1   3   2     2439.47     2448.36     41.67 o 
   2   3   2     2574.55     2740.45     60.29 o 
   3   3   2      515.35      580.72     20.12 o 
   4   3   2     1822.55     1963.80     41.92 o 
   5   3   2     1882.93     1836.06     49.34 o 
   6   3   2      527.64      483.49     23.90 o 
   7   3   2      102.25      110.56     16.45 o 
   8   3   2        1.93       13.85      9.89 o 
   9   3   2      797.69      879.49     55.36 o 
 -10   4   2      398.62      417.28     43.34 o 
  -9   4   2       15.70       23.86     16.23 o 
  -8   4   2       12.19       13.34      7.55 o 
  -7   4   2       95.05       89.14     12.04 o 
  -6   4   2       82.99       87.02     12.25 o 
  -5   4   2     2153.96     2339.55     46.27 o 
  -4   4   2      764.08      820.25     20.63 o 
  -3   4   2      172.54      172.34      8.75 o 
  -2   4   2      398.70      382.06     11.21 o 
  -1   4   2     2912.08     2880.56     49.35 o 
   0   4   2      416.43      391.42     12.26 o 
   1   4   2       53.34       46.29      6.81 o 
   2   4   2      562.91      539.57     20.18 o 
   3   4   2     4359.45     4956.30    105.21 o 
   4   4   2       27.90       46.89      8.37 o 
   5   4   2       80.54       71.34     10.74 o 
   6   4   2        0.87        0.45      7.29 o 
   7   4   2      242.79      235.58     20.34 o 
   8   4   2       12.11       14.76     10.36 o 
   9   4   2        4.34       -3.88     15.78 o 
 -10   5   2      191.60      171.25     30.05 o 
  -9   5   2      119.58      123.81     17.29 o 
  -8   5   2      104.78      110.68     14.96 o 
  -7   5   2      893.21      861.59     45.47 o 
  -6   5   2      675.58      696.85     25.23 o 
  -5   5   2      273.72      301.94     13.94 o 
  -4   5   2      102.71      103.13      9.51 o 
  -3   5   2       97.45      113.89      7.50 o 
  -2   5   2      406.94      401.59     12.40 o 
  -1   5   2       52.34       47.13      6.83 o 
   0   5   2     3072.17     3090.16     53.09 o 
   1   5   2      499.26      544.67     19.44 o 
   2   5   2     4739.68     4235.37    640.62 o 
   3   5   2      348.03      311.46     19.84 o 
   4   5   2      177.45      159.15     13.91 o 
   5   5   2        0.45        4.91      6.98 o 
   6   5   2       67.47       55.96     11.13 o 
   7   5   2       31.68       37.65     15.34 o 
   8   5   2      415.01      370.48     28.90 o 
   9   5   2       18.67       14.79     17.94 o 
  -9   6   2      379.61      347.21     26.04 o 
  -8   6   2      180.47      178.68     32.63 o 
  -7   6   2      332.87      320.50     17.21 o 
  -6   6   2     1460.55     1447.82     34.72 o 
  -5   6   2        0.17       -3.76      4.52 o 
  -4   6   2      186.65      188.64     10.66 o 
  -3   6   2     3970.83     3940.49     69.09 o 
  -2   6   2      243.38      258.84     10.27 o 
  -1   6   2       73.43       89.53      6.41 o 
   0   6   2     7792.07     7865.68    127.70 o 
   1   6   2     6382.01     6378.27    125.64 o 
   2   6   2        2.10        3.02      5.20 o 
   3   6   2       75.21      101.77     10.56 o 
   4   6   2      249.79      265.66     51.24 o 
   5   6   2      466.05      460.08     22.65 o 
   6   6   2        1.11       -1.34      6.90 o 
   7   6   2        3.77        0.96      8.60 o 
   8   6   2       47.66       36.42     12.36 o 
 -10   7   2       20.26       17.96     17.27 o 
  -9   7   2       20.92        6.42     10.33 o 
  -8   7   2      151.79      141.29     17.43 o 
  -7   7   2        8.70       -5.31      8.20 o 
  -6   7   2      212.87      198.15     24.29 o 
  -5   7   2       86.10       96.78      9.13 o 
  -4   7   2      245.64      276.17     12.74 o 
  -3   7   2     1203.05     1152.22     26.31 o 
  -2   7   2      109.85      105.07      7.70 o 
  -1   7   2       16.15       10.65      4.37 o 
   0   7   2      155.58      112.30     13.90 o 
   1   7   2      311.00      282.83     10.42 o 
   2   7   2        0.35       -2.49      4.09 o 
   3   7   2     1575.39     1632.36     44.84 o 
   4   7   2      777.41      845.80     63.25 o 
   5   7   2     1816.66     1792.46     51.74 o 
   6   7   2       33.81       26.53      9.76 o 
   7   7   2      456.54      499.74     27.07 o 
   8   7   2      109.43       94.78     16.31 o 
 -10   8   2       63.38       48.89     14.66 o 
  -9   8   2        2.63        9.71     11.10 o 
  -8   8   2      234.36      212.24     20.60 o 
  -7   8   2     1418.11     1461.52     56.38 o 
  -6   8   2        6.70        3.85      6.86 o 
  -5   8   2      348.01      322.30     16.22 o 
  -4   8   2        3.21        9.81      8.28 o 
  -3   8   2      944.45      902.05     23.00 o 
  -2   8   2        1.20        6.42      5.66 o 
  -1   8   2      214.13      205.95     10.69 o 
   0   8   2       44.04       33.79     10.07 o 
   1   8   2      707.57      743.42     18.87 o 
   2   8   2        4.01        3.99      3.31 o 
   3   8   2      219.84      194.43     15.48 o 
   4   8   2     2835.79     2810.05     70.74 o 
   5   8   2        5.82       12.06      8.27 o 
   6   8   2        0.60       -0.34      8.55 o 
   7   8   2      251.36      249.02     56.37 o 
   8   8   2       69.52       77.74     15.73 o 
  -9   9   2      245.71      244.26     23.92 o 
  -8   9   2      452.42      416.11     28.32 o 
  -7   9   2       14.91       13.92      7.48 o 
  -6   9   2        0.01       -3.31      5.48 o 
  -5   9   2      386.84      381.39     19.37 o 
  -4   9   2      698.57      679.98     45.17 o 
  -3   9   2     2105.33     2056.12     42.16 o 
  -2   9   2       31.78       21.83      6.16 o 
  -1   9   2     1024.16      997.20     24.33 o 
   0   9   2     3344.24     3144.23     72.46 o 
   1   9   2       86.34       72.95      6.96 o 
   2   9   2       54.99       57.36      6.82 o 
   3   9   2      981.91      952.30     32.75 o 
   4   9   2       79.36       80.15     12.26 o 
   5   9   2     1022.09      979.27     39.27 o 
   6   9   2       41.06       43.91     11.70 o 
   7   9   2        1.05        4.50     10.21 o 
   8   9   2      107.24       90.07     17.61 o 
  -9  10   2        0.01       -0.46     10.48 o 
  -8  10   2      108.31      106.59     16.73 o 
  -7  10   2       82.77       76.27     26.98 o 
  -6  10   2        1.13       -1.28      6.22 o 
  -5  10   2     1266.54     1221.00     31.39 o 
  -4  10   2      121.71      113.55     10.01 o 
  -3  10   2      857.29      859.54     28.81 o 
  -2  10   2      514.99      501.27     21.59 o 
  -1  10   2      320.70      306.78     13.42 o 
   0  10   2      603.99      594.61     23.36 o 
   1  10   2      121.76      123.54     16.42 o 
   2  10   2       16.60        6.30      7.02 o 
   3  10   2      466.61      410.66     39.54 o 
   4  10   2       31.10       48.07     10.64 o 
   5  10   2        0.19       -3.34     11.78 o 
   6  10   2       88.24       94.95     15.36 o 
   7  10   2      466.17      522.34     29.34 o 
  -9  11   2       17.37       45.52     14.56 o 
  -8  11   2       50.95       72.93     15.21 o 
  -7  11   2        8.60        8.56     17.63 o 
  -6  11   2        0.13       -5.97      6.24 o 
  -5  11   2      182.12      164.09     24.52 o 
  -4  11   2      156.07      151.35     16.83 o 
  -3  11   2       16.49       21.20      6.45 o 
  -2  11   2      166.18      159.47     11.40 o 
  -1  11   2       20.85       20.84      6.97 o 
   0  11   2      199.12      176.23     30.41 o 
   1  11   2        0.23        4.99      5.58 o 
   2  11   2      368.30      320.79     41.17 o 
   3  11   2      437.34      397.91     23.02 o 
   4  11   2       87.05       90.45     13.26 o 
   5  11   2      263.34      282.55     23.27 o 
   6  11   2        5.52       15.36     10.45 o 
   7  11   2      173.98      159.16     34.86 o 
  -9  12   2      286.44      320.15     29.99 o 
  -8  12   2       81.88       40.41     13.27 o 
  -7  12   2       85.66       83.52     15.34 o 
  -6  12   2      342.29      368.51     19.76 o 
  -5  12   2        4.57       14.61      7.00 o 
  -4  12   2       36.28       27.41      7.76 o 
  -3  12   2        0.05       -1.29      5.73 o 
  -2  12   2       33.45       36.96      7.46 o 
  -1  12   2      191.61      202.72     13.01 o 
   0  12   2      556.56      567.01     43.75 o 
   1  12   2       44.15       29.45      6.77 o 
   2  12   2       56.34       50.06     11.05 o 
   3  12   2       18.02       11.73     15.57 o 
   4  12   2      126.81      134.05     19.75 o 
   5  12   2       19.80       22.58     18.58 o 
   6  12   2      275.79      295.25     25.49 o 
   7  12   2       19.96       17.34     13.07 o 
  -9  13   2        6.56       11.60     12.28 o 
  -8  13   2      441.24      419.23     56.95 o 
  -7  13   2       11.11       13.69     10.93 o 
  -6  13   2      340.79      334.96     25.21 o 
  -5  13   2      174.88      188.53     22.72 o 
  -4  13   2      308.62      308.45     19.14 o 
  -3  13   2      109.62       99.99     10.89 o 
  -2  13   2      162.79      149.67     12.26 o 
  -1  13   2      317.66      302.18     16.21 o 
   0  13   2       28.56       15.47      6.60 o 
   1  13   2       26.13       25.96      7.36 o 
   2  13   2      645.70      590.93     46.57 o 
   3  13   2      130.57      148.86     17.08 o 
   4  13   2        1.57       -5.86     12.62 o 
   5  13   2        1.62       -1.69      8.83 o 
   6  13   2      205.90      263.60     24.94 o 
  -8  14   2      128.07      143.78     20.45 o 
  -7  14   2       29.14       30.49     15.34 o 
  -6  14   2      172.43      201.38     20.58 o 
  -5  14   2      497.88      547.38     22.24 o 
  -4  14   2       76.20       75.77     10.63 o 
  -3  14   2       42.16       30.63      8.55 o 
  -2  14   2        8.38        0.40      6.49 o 
  -1  14   2      790.86      763.18     24.45 o 
   0  14   2       65.27       69.93      9.74 o 
   1  14   2      220.01      226.71     20.04 o 
   2  14   2        0.24      -13.22     10.68 o 
   3  14   2      506.02      460.20     26.99 o 
   4  14   2      449.01      380.58     27.24 o 
   5  14   2       23.15       22.43     12.36 o 
   6  14   2       79.58       91.66     17.20 o 
  -8  15   2        5.22       11.90     11.72 o 
  -7  15   2      478.96      544.00     66.17 o 
  -6  15   2      452.54      473.86     31.05 o 
  -5  15   2       69.29      105.42     20.90 o 
  -4  15   2      470.59      449.41     20.99 o 
  -3  15   2      657.32      652.76     24.00 o 
  -2  15   2        2.58       -5.09      7.14 o 
  -1  15   2        0.99        4.92      6.74 o 
   0  15   2        2.59        4.49      6.44 o 
   1  15   2       97.41      117.86     15.95 o 
   2  15   2      561.64      498.40     26.83 o 
   3  15   2       32.90       54.12     21.27 o 
   4  15   2        6.84        6.42     10.49 o 
   5  15   2       19.74       38.16     13.61 o 
  -7  16   2       43.27       44.94     18.17 o 
  -6  16   2        4.06       -1.59      9.67 o 
  -5  16   2        3.19       12.36      9.98 o 
  -4  16   2       78.62       75.97     11.29 o 
  -3  16   2       83.75       83.79     11.37 o 
  -2  16   2       21.40       14.00      7.84 o 
  -1  16   2      889.64      956.89     29.31 o 
   0  16   2      693.19      683.29     31.27 o 
   1  16   2      208.16      208.12     20.70 o 
   2  16   2        0.04       -0.80      9.56 o 
   3  16   2       54.78       36.80     16.89 o 
   4  16   2      408.53      446.57     49.24 o 
   5  16   2        3.66       -9.84     11.05 o 
  -7  17   2      291.36      302.03     27.68 o 
  -6  17   2        1.69      -11.73      9.38 o 
  -5  17   2      283.12      301.83     25.24 o 
  -4  17   2      112.28      139.09     15.06 o 
  -3  17   2      170.75      174.04     18.83 o 
  -2  17   2       34.80       27.41      9.19 o 
  -1  17   2       94.14       98.29     14.38 o 
   0  17   2      337.07      313.43     24.80 o 
   1  17   2        2.19       -3.75      9.42 o 
   2  17   2       75.27       81.90     16.83 o 
   3  17   2      148.44      172.53     28.65 o 
   4  17   2       71.54       47.76     15.45 o 
  -6  18   2       14.68       -9.61     10.42 o 
  -5  18   2      132.56      122.30     17.94 o 
  -4  18   2      138.09      167.31     23.58 o 
  -3  18   2        7.64        7.78      9.45 o 
  -2  18   2        7.17        3.17     12.48 o 
  -1  18   2       19.58       18.47      9.16 o 
   0  18   2      176.19      196.36     21.40 o 
   1  18   2      386.18      377.05     31.55 o 
   2  18   2      342.23      408.17     30.32 o 
   3  18   2       27.10       14.25     12.61 o 
  -6  19   2        3.89        9.64     11.43 o 
  -5  19   2       75.28      107.48     17.68 o 
  -4  19   2        3.85        5.13     11.38 o 
  -3  19   2       20.37       22.02      9.65 o 
  -2  19   2      165.34      159.69     15.69 o 
  -1  19   2      618.50      644.85     33.70 o 
   0  19   2      303.81      330.74     27.48 o 
   1  19   2       19.11       12.52     13.12 o 
   2  19   2      358.87      384.61     30.41 o 
  -5  20   2      188.19      199.64     22.94 o 
  -4  20   2       14.84        3.04     11.74 o 
  -3  20   2       16.42       14.84      9.74 o 
  -2  20   2      140.08      122.36     16.27 o 
  -1  20   2       22.95       29.74     13.55 o 
   0  20   2        7.48       13.07     12.12 o 
   1  20   2        0.16        0.41     11.47 o 
  -3  21   2       22.19       12.36     14.19 o 
  -2  21   2       73.76       59.75     15.78 o 
  -1  21   2      355.45      371.09     30.57 o 
   0  21   2       57.36       46.96     15.06 o 
  -1 -21   3        1.70       32.37     13.36 o 
   0 -21   3      132.11      144.88     36.68 o 
   1 -21   3       91.93       97.15     24.75 o 
   2 -21   3      346.50      360.54     28.25 o 
   3 -21   3        5.40        2.51     11.47 o 
   4 -21   3        8.38        8.25     12.06 o 
  -2 -20   3      360.94      389.54     30.26 o 
  -1 -20   3      149.20      155.08     19.59 o 
   0 -20   3        0.23       -8.31     10.04 o 
   1 -20   3        0.10        0.76      9.05 o 
   2 -20   3       67.86       75.66     15.07 o 
   3 -20   3       25.36       23.98     11.99 o 
   4 -20   3       16.35        9.98     15.09 o 
   5 -20   3       12.57       15.85     12.99 o 
  -3 -19   3       21.22       19.98     12.79 o 
  -2 -19   3       63.82       91.96     17.09 o 
  -1 -19   3       48.03       36.77     13.05 o 
   0 -19   3        7.77        6.93      9.62 o 
   1 -19   3       17.37       19.59      9.21 o 
   2 -19   3        0.67        2.65     10.70 o 
   3 -19   3      121.84      130.52     19.14 o 
   4 -19   3      677.93      588.65     31.78 o 
   5 -19   3      113.75      118.42     32.72 o 
   6 -19   3        6.08       11.41     11.70 o 
  -4 -18   3       51.96       77.51     24.43 o 
  -3 -18   3        5.04       14.19     10.98 o 
  -2 -18   3      130.09      155.99     19.46 o 
  -1 -18   3        0.05       -5.37      8.68 o 
   0 -18   3        0.55       11.88      7.78 o 
   1 -18   3      145.92      164.71     14.61 o 
   2 -18   3      240.26      188.11     40.02 o 
   3 -18   3      117.56      108.67     15.70 o 
   4 -18   3       55.91       58.84     22.34 o 
   5 -18   3        0.08       -6.32      9.81 o 
   6 -18   3      312.73      303.50     26.81 o 
  -5 -17   3       46.38       51.87     22.02 o 
  -4 -17   3       65.71       49.15     14.48 o 
  -3 -17   3      597.40      583.89     30.42 o 
  -2 -17   3      292.00      332.56     25.37 o 
  -1 -17   3      192.59      187.70     37.88 o 
   0 -17   3      328.04      316.20     18.24 o 
   1 -17   3      151.56      121.40     12.41 o 
   2 -17   3     1231.15     1215.06     34.16 o 
   3 -17   3      661.22      586.20     29.08 o 
   4 -17   3       96.33       87.59     31.02 o 
   5 -17   3       30.51       35.41     12.01 o 
   6 -17   3       56.61       42.22     13.97 o 
   7 -17   3       23.30       20.89     16.76 o 
  -5 -16   3      100.04       96.79     24.76 o 
  -4 -16   3       33.32       30.17     11.84 o 
  -3 -16   3       17.48       35.53     16.70 o 
  -2 -16   3      934.67      917.96     36.37 o 
  -1 -16   3      145.63      120.70     26.36 o 
   0 -16   3       54.75       63.81      9.44 o 
   1 -16   3       92.38       81.01     18.80 o 
   2 -16   3       31.62       40.58      8.93 o 
   3 -16   3        6.07       16.03     10.78 o 
   4 -16   3      193.23      184.13     19.21 o 
   5 -16   3       74.21       78.87     14.92 o 
   6 -16   3      420.30      415.38     30.01 o 
   7 -16   3      128.10      126.39     19.16 o 
  -6 -15   3       13.76       -8.02     15.42 o 
  -5 -15   3        1.03        2.45     15.59 o 
  -4 -15   3       27.41       36.30     11.42 o 
  -3 -15   3      292.37      293.00     22.58 o 
  -2 -15   3     1661.44     1616.99     54.89 o 
  -1 -15   3      974.63      941.07     35.02 o 
   0 -15   3      426.82      399.45     17.87 o 
   1 -15   3        0.84       -7.24      5.77 o 
   2 -15   3      218.51      209.52     16.32 o 
   3 -15   3        2.61        0.95      8.74 o 
   4 -15   3       46.04       41.73     18.85 o 
   5 -15   3        0.02        1.97     11.45 o 
   6 -15   3      155.99      144.61     18.59 o 
   7 -15   3       40.74       52.84     14.67 o 
   8 -15   3        2.48        3.63     12.27 o 
  -6 -14   3      613.76      710.89     51.87 o 
  -5 -14   3       33.27       13.00     10.37 o 
  -4 -14   3       21.04       19.39     10.06 o 
  -3 -14   3     2627.35     2469.50     66.44 o 
  -2 -14   3      569.23      586.26     26.35 o 
  -1 -14   3      803.84      772.49     40.92 o 
   0 -14   3       58.21       59.36      8.78 o 
   1 -14   3      423.18      396.83     17.06 o 
   2 -14   3      243.84      198.31     18.67 o 
   3 -14   3      129.31       99.57     16.67 o 
   4 -14   3      201.46      186.87     17.97 o 
   5 -14   3      129.29      114.01     15.92 o 
   6 -14   3      307.81      335.00     58.91 o 
   7 -14   3        0.09       10.87     10.99 o 
   8 -14   3      119.50      149.45     20.49 o 
  -7 -13   3      162.64      255.79     39.07 o 
  -6 -13   3      675.15      678.00     50.65 o 
  -5 -13   3       32.25       45.05     12.08 o 
  -4 -13   3       35.84       34.62     18.74 o 
  -3 -13   3        7.58        8.74      7.90 o 
  -2 -13   3        5.56        9.60      6.02 o 
  -1 -13   3      175.97      158.83     20.27 o 
   0 -13   3     1017.00     1014.59     36.31 o 
   1 -13   3        0.62        6.97      5.96 o 
   2 -13   3        0.53        2.54      6.09 o 
   3 -13   3      654.36      658.92     21.65 o 
   4 -13   3      220.17      177.44     17.42 o 
   5 -13   3       14.08        7.16      9.62 o 
   6 -13   3       87.14       53.38     14.37 o 
   7 -13   3       84.85       51.48     13.90 o 
   8 -13   3      613.71      582.24     34.65 o 
  -7 -12   3       44.47       45.31     20.05 o 
  -6 -12   3      156.83      148.20     17.81 o 
  -5 -12   3       63.17       71.13     34.96 o 
  -4 -12   3        9.85       30.15      9.25 o 
  -3 -12   3     1552.89     1491.43     44.58 o 
  -2 -12   3      737.28      687.74     28.28 o 
  -1 -12   3       35.48       17.65      8.25 o 
   0 -12   3       21.21       24.84      6.46 o 
   1 -12   3      209.40      174.14     11.64 o 
   2 -12   3       96.47       97.16      9.30 o 
   3 -12   3      541.04      538.11     18.98 o 
   4 -12   3      650.43      675.96     28.64 o 
   5 -12   3      170.13      143.18     20.33 o 
   6 -12   3      153.58      160.43     31.16 o 
   7 -12   3      309.88      279.97     67.26 o 
   8 -12   3       66.61       91.87     16.24 o 
   9 -12   3      161.51      200.21     50.35 o 
  -8 -11   3        6.74       20.04     17.58 o 
  -7 -11   3      208.94      156.90     29.12 o 
  -6 -11   3       73.87      104.94     14.72 o 
  -5 -11   3      348.26      332.41     39.29 o 
  -4 -11   3        0.14        5.16     11.40 o 
  -3 -11   3       19.18       18.71     11.98 o 
  -2 -11   3      172.46      205.83     11.69 o 
  -1 -11   3      403.63      332.03     43.76 o 
   0 -11   3      550.03      532.32     17.12 o 
   1 -11   3      989.40      954.82     24.42 o 
   2 -11   3      397.90      364.71     25.91 o 
   3 -11   3      285.29      330.08     14.69 o 
   4 -11   3      809.76      846.89     31.72 o 
   5 -11   3      836.24      953.76     35.29 o 
   6 -11   3       59.37       74.71     13.48 o 
   7 -11   3      379.84      334.64     39.21 o 
   8 -11   3       80.46       90.97     16.35 o 
   9 -11   3       10.40       -5.96     13.42 o 
  -8 -10   3       59.26       93.66     25.17 o 
  -7 -10   3      384.81      507.71     48.95 o 
  -6 -10   3       18.67       21.41      9.86 o 
  -5 -10   3      524.08      540.07     40.91 o 
  -4 -10   3      639.93      623.13     26.01 o 
  -3 -10   3      418.00      413.12     19.56 o 
  -2 -10   3      774.67      825.47     21.31 o 
  -1 -10   3      204.36      203.03     13.53 o 
   0 -10   3     1695.64     1640.50     34.23 o 
   1 -10   3     2424.16     2317.81     45.09 o 
   2 -10   3      192.37      202.54     11.08 o 
   3 -10   3      195.58      230.81     22.16 o 
   4 -10   3       47.92       49.54      7.10 o 
   5 -10   3      966.52      914.59     43.26 o 
   6 -10   3       37.94       25.17     10.24 o 
   7 -10   3      412.08      371.50     71.86 o 
   8 -10   3      117.94      143.81     18.48 o 
   9 -10   3      378.68      334.19     82.82 o 
  -8  -9   3      100.17      102.19     24.03 o 
  -7  -9   3      176.25      147.93     26.02 o 
  -6  -9   3      316.76      308.74     36.12 o 
  -5  -9   3      491.92      511.02     23.87 o 
  -4  -9   3      413.88      391.31     19.71 o 
  -3  -9   3      476.70      425.06     15.00 o 
  -2  -9   3      219.34      199.75     10.40 o 
  -1  -9   3       54.97       64.75      6.47 o 
   0  -9   3       47.21       37.75      5.53 o 
   1  -9   3     1085.45     1012.42     23.65 o 
   2  -9   3      545.17      556.48     16.52 o 
   3  -9   3     1838.05     2022.94     40.41 o 
   4  -9   3       63.16       85.17      7.49 o 
   5  -9   3      372.32      408.46     26.37 o 
   6  -9   3      706.61      693.11     30.25 o 
   7  -9   3        7.79       19.48     20.73 o 
   8  -9   3      185.56      154.89     18.71 o 
   9  -9   3        0.10       17.11     12.09 o 
  -9  -8   3       32.33       75.29     23.98 o 
  -8  -8   3       37.15       58.04     19.88 o 
  -7  -8   3        0.18        6.36      8.38 o 
  -6  -8   3      465.52      433.86     23.93 o 
  -5  -8   3      879.57      730.67     37.52 o 
  -4  -8   3       72.84       61.79      6.74 o 
  -3  -8   3      661.22      664.44     18.92 o 
  -2  -8   3      127.59      123.60      8.75 o 
  -1  -8   3      742.62      838.69     19.95 o 
   0  -8   3     3943.09     3824.13     66.33 o 
   1  -8   3       75.73       77.65      6.44 o 
   2  -8   3      427.14      506.44     14.89 o 
   3  -8   3     1043.53     1102.81     24.98 o 
   4  -8   3     1225.64     1213.66     27.49 o 
   5  -8   3        7.78        3.46     10.58 o 
   6  -8   3       21.79       33.09     16.18 o 
   7  -8   3      625.65      582.62     28.33 o 
   8  -8   3      508.31      538.32     29.49 o 
   9  -8   3      100.46      118.63     18.02 o 
  -9  -7   3        1.81        0.14     13.84 o 
  -8  -7   3        1.27       -5.30     12.97 o 
  -7  -7   3      341.74      404.61     24.13 o 
  -6  -7   3       53.75       59.56     11.01 o 
  -5  -7   3     2819.15     2771.07    102.90 o 
  -4  -7   3      134.52      138.20      8.56 o 
  -3  -7   3      371.04      352.03     11.90 o 
  -2  -7   3      165.38      189.42      8.66 o 
  -1  -7   3     1814.88     1971.21     36.83 o 
   0  -7   3       92.24       64.97      5.44 o 
   1  -7   3       72.68       85.79      9.96 o 
   2  -7   3      145.37      165.11     38.79 o 
   3  -7   3       45.70       49.86      5.19 o 
   4  -7   3       48.05       40.24      5.20 o 
   5  -7   3      155.51      128.63     13.67 o 
   6  -7   3       50.93       42.54     10.99 o 
   7  -7   3       36.13       32.20     10.70 o 
   8  -7   3        1.12        0.97      9.81 o 
  -9  -6   3        1.67       11.27     16.02 o 
  -8  -6   3      152.54      194.46     30.53 o 
  -7  -6   3      205.63      184.80     17.91 o 
  -6  -6   3      170.35      146.28     20.24 o 
  -5  -6   3        9.82       10.25      6.80 o 
  -4  -6   3     1018.07      999.58     23.02 o 
  -3  -6   3       94.40       77.46      7.05 o 
  -2  -6   3     4726.55     5017.89     83.61 o 
  -1  -6   3      102.00      108.69      6.40 o 
   0  -6   3      126.83      116.41      6.60 o 
   1  -6   3     7368.34     7642.24    123.61 o 
   2  -6   3      131.28      166.75      7.68 o 
   3  -6   3       94.95       84.27      5.56 o 
   4  -6   3     2216.99     2099.14     40.61 o 
   5  -6   3       33.51       45.83      5.92 o 
   6  -6   3        1.89        3.77      7.83 o 
   7  -6   3        7.27      -11.26      7.56 o 
   8  -6   3      647.16      641.61     31.00 o 
   9  -6   3       20.93        3.20     16.09 o 
  -9  -5   3      130.33       96.43     23.09 o 
  -8  -5   3       13.92       10.52      9.77 o 
  -7  -5   3     1990.98     1911.60     54.92 o 
  -6  -5   3     2280.14     2228.40     58.66 o 
  -5  -5   3      550.55      566.44     18.42 o 
  -4  -5   3       36.16       29.06      4.94 o 
  -3  -5   3      409.85      429.71     19.92 o 
  -2  -5   3     2918.93     3249.33     55.57 o 
  -1  -5   3     6783.76     6641.37    107.20 o 
   0  -5   3     5174.14     5362.47     87.37 o 
   1  -5   3     1372.42     1486.40     29.89 o 
   2  -5   3     1124.04     1075.05     23.15 o 
   3  -5   3     6342.76     6769.34    111.13 o 
   4  -5   3      249.70      257.26     10.58 o 
   5  -5   3        2.75        5.51      7.34 o 
   6  -5   3      693.57      704.82     28.39 o 
   7  -5   3      110.84       94.84     27.65 o 
   8  -5   3      234.79      267.67     29.95 o 
   9  -5   3       29.37       35.16     19.52 o 
  -9  -4   3      112.63      109.44     23.62 o 
  -8  -4   3      186.18      207.09     49.21 o 
  -7  -4   3      239.23      203.52     18.26 o 
  -6  -4   3      652.93      640.49     26.50 o 
  -5  -4   3      136.02      148.51      9.54 o 
  -4  -4   3       37.53       54.14      5.85 o 
  -3  -4   3      924.13      924.12     20.18 o 
  -2  -4   3     1921.77     2000.41     44.39 o 
  -1  -4   3      377.85      385.16     10.01 o 
   0  -4   3     2369.43     2489.72     42.43 o 
   2  -4   3       27.75       20.84      5.47 o 
   3  -4   3      850.25      863.97     18.83 o 
   4  -4   3        1.18        1.73      4.68 o 
   5  -4   3      522.01      539.37     16.54 o 
   6  -4   3      818.06      764.50     28.88 o 
   7  -4   3      274.92      264.83     26.77 o 
   8  -4   3      288.86      247.79     32.03 o 
   9  -4   3        7.43       12.89     15.93 o 
  -9  -3   3       12.80       17.88     14.92 o 
  -8  -3   3        6.00        7.01      8.79 o 
  -7  -3   3      818.41      755.96     30.17 o 
  -6  -3   3        7.01        5.41      5.58 o 
  -5  -3   3      218.87      189.56     10.62 o 
  -4  -3   3        0.48        4.17      3.73 o 
  -3  -3   3      233.57      251.35     11.74 o 
  -2  -3   3      363.97      373.91     12.28 o 
  -1  -3   3      809.96      919.23     17.71 o 
   0  -3   3    23407.12    19700.94    520.27 o 
   1  -3   3        0.32        3.34      3.94 o 
   2  -3   3        8.49       12.65      4.66 o 
   3  -3   3      164.59      142.70      6.86 o 
   4  -3   3     2301.62     2253.32     42.49 o 
   5  -3   3      204.14      242.24     11.87 o 
   6  -3   3        7.49       10.04      6.55 o 
   7  -3   3       41.22       36.13     10.05 o 
   8  -3   3        2.60        9.16     13.76 o 
   9  -3   3       60.15        6.53     16.54 o 
 -10  -2   3       32.74       33.78     17.84 o 
  -9  -2   3        2.90        0.08     11.19 o 
  -8  -2   3        0.09        5.92      8.32 o 
  -7  -2   3      172.61      145.79     26.76 o 
  -6  -2   3      242.65      247.19     13.38 o 
  -5  -2   3     1045.82     1008.28     28.67 o 
  -4  -2   3      840.75      730.77     18.63 o 
  -3  -2   3        9.53        3.16      2.29 o 
  -2  -2   3       80.16       77.48      4.64 o 
  -1  -2   3     1589.39     1610.88     27.53 o 
   0  -2   3      436.13      448.93      9.71 o 
   1  -2   3     1951.56     1798.38     46.87 o 
   2  -2   3       75.56      103.84      6.61 o 
   3  -2   3     2224.87     2233.77     40.44 o 
   4  -2   3       40.01       33.80      4.93 o 
   5  -2   3      276.36      266.09     13.99 o 
   6  -2   3       39.65       32.80     11.57 o 
   7  -2   3      230.08      272.43     31.32 o 
   8  -2   3      272.82      252.19     31.88 o 
   9  -2   3      326.65      364.20     40.90 o 
 -10  -1   3      496.25      483.44     45.22 o 
  -9  -1   3       26.28       18.74     10.36 o 
  -8  -1   3      106.95      140.83     24.13 o 
  -7  -1   3     1343.18     1271.60     31.74 o 
  -6  -1   3      291.27      281.31     14.21 o 
  -5  -1   3        4.17       11.98      4.56 o 
  -4  -1   3     5009.09     5157.25    163.68 o 
  -3  -1   3       83.55       75.05      7.36 o 
  -2  -1   3      252.23      213.50     17.30 o 
  -1  -1   3    11896.87    11808.96    228.85 o 
   0  -1   3     2978.88     2909.09     82.44 o 
   1  -1   3     1199.70     1182.63     21.47 o 
   2  -1   3      147.11      177.58      7.80 o 
   3  -1   3      104.73      136.23      8.56 o 
   4  -1   3     2059.98     2256.59     42.56 o 
   5  -1   3     1161.04     1231.04     28.10 o 
   6  -1   3      265.38      274.67     19.35 o 
   7  -1   3        6.12       15.49     12.33 o 
   8  -1   3      641.71      649.25     44.21 o 
   9  -1   3       34.12       20.15     17.04 o 
  -9   0   3       26.61       18.39     10.43 o 
  -8   0   3       38.71       23.46     12.95 o 
  -7   0   3      899.60      869.47     32.19 o 
  -6   0   3      228.24      247.01     32.37 o 
  -5   0   3      916.40     1039.20     30.92 o 
  -4   0   3     1352.70     1398.20     49.11 o 
  -3   0   3        4.03       12.00      3.29 o 
  -2   0   3     2185.37     2315.93     39.77 o 
  -1   0   3    18816.99    18743.71    360.77 o 
   0   0   3       66.40       71.03     11.20 o 
   1   0   3     4662.69     4621.88     74.53 o 
   2   0   3     3190.28     3337.06     56.03 o 
   3   0   3      332.44      335.80     10.60 o 
   4   0   3     1064.17     1043.60     23.28 o 
   5   0   3        0.17        3.10      4.57 o 
   6   0   3     1305.97     1186.44     37.45 o 
   7   0   3        7.46       -6.45      6.50 o 
   8   0   3      782.42      815.22     49.84 o 
   9   0   3      112.61      128.08     26.82 o 
  -9   1   3     1044.59     1038.50     39.50 o 
  -8   1   3       55.04       45.82     10.55 o 
  -7   1   3      127.77      135.51     11.64 o 
  -6   1   3      593.81      568.23     18.78 o 
  -5   1   3      856.49      836.96     25.39 o 
  -4   1   3      132.40      168.81      9.05 o 
  -3   1   3      572.58      570.39     33.74 o 
  -2   1   3     2062.77     2098.16     50.87 o 
  -1   1   3      754.10      794.16     20.04 o 
   0   1   3     7546.64     7573.27    119.51 o 
   1   1   3      420.29      416.37     12.05 o 
   2   1   3      211.76      224.07      7.62 o 
   3   1   3      298.68      277.78      9.68 o 
   4   1   3     3717.24     3894.96     67.81 o 
   5   1   3        0.09       -4.31      4.14 o 
   6   1   3      839.95      774.06     28.96 o 
   7   1   3       52.57       76.28     11.81 o 
   8   1   3       90.16       60.20     18.99 o 
   9   1   3       23.04       13.12     17.76 o 
  -9   2   3      145.50      151.08     17.41 o 
  -8   2   3      608.64      526.44     25.87 o 
  -7   2   3     1209.08     1217.62     31.46 o 
  -6   2   3        4.44        6.07      5.40 o 
  -5   2   3      240.46      249.19     12.05 o 
  -4   2   3      136.62      142.38      8.62 o 
  -3   2   3        0.82        3.31      3.09 o 
  -2   2   3      173.95      160.73      7.49 o 
  -1   2   3     1019.27      999.54     19.44 o 
   0   2   3    22932.93    23283.85    659.74 o 
   1   2   3      162.64      166.92      6.58 o 
   2   2   3      924.79      817.43     25.52 o 
   3   2   3     6674.40     6982.64    113.86 o 
   4   2   3        4.34        4.47      3.68 o 
   5   2   3      103.02       99.69     15.03 o 
   6   2   3      257.38      269.16     21.20 o 
   7   2   3      661.30      676.92     29.91 o 
   8   2   3        5.08       22.78     14.98 o 
   9   2   3        6.76       -9.14     13.56 o 
 -10   3   3       41.56       22.92     17.97 o 
  -9   3   3      140.79      154.80     22.35 o 
  -8   3   3       77.87       66.94     16.52 o 
  -7   3   3      318.36      303.33     16.65 o 
  -6   3   3        6.43        3.99      5.61 o 
  -5   3   3     3236.21     3441.97     63.29 o 
  -4   3   3       51.06       51.52      5.93 o 
  -3   3   3     2160.51     2296.00     44.46 o 
  -2   3   3     8814.60     9077.65    178.19 o 
  -1   3   3    22728.29    22709.01    353.95 o 
   0   3   3    15104.34    15425.87    292.17 o 
   1   3   3       15.63       13.15      2.98 o 
   2   3   3       35.37       32.62      5.00 o 
   3   3   3      214.85      202.62      7.38 o 
   4   3   3     1235.98     1241.11     28.23 o 
   5   3   3       46.52       53.81     12.61 o 
   6   3   3      738.57      717.81     36.71 o 
   7   3   3      235.56      231.56     25.50 o 
   8   3   3        8.82        1.90      9.01 o 
   9   3   3       21.82      -12.99     15.29 o 
 -10   4   3       97.40      106.13     24.93 o 
  -9   4   3        4.42        7.24     14.89 o 
  -8   4   3      278.54      298.50     21.60 o 
  -7   4   3      865.86      834.21     25.46 o 
  -6   4   3       44.34       55.93      8.03 o 
  -5   4   3        1.50       -1.03      5.58 o 
  -4   4   3     2450.13     2529.87     47.87 o 
  -3   4   3      684.00      797.96     19.29 o 
  -2   4   3     6586.89     6608.04    107.95 o 
  -1   4   3    17993.94    17413.13    273.35 o 
   0   4   3     2018.95     1927.66     34.89 o 
   1   4   3      341.93      335.40     11.82 o 
   2   4   3     8700.50     9429.83    188.75 o 
   3   4   3      233.94      239.96     14.49 o 
   4   4   3     1044.82     1072.91     33.37 o 
   5   4   3      468.79      476.81     29.88 o 
   6   4   3     1111.64     1036.14     50.86 o 
   7   4   3       37.88       45.46     11.62 o 
   8   4   3        5.69       -2.60      8.94 o 
   9   4   3       56.27       59.52     22.34 o 
 -10   5   3        0.05       18.38     18.30 o 
  -9   5   3        0.25       -5.37      9.46 o 
  -8   5   3       33.67       48.74     11.26 o 
  -7   5   3       38.04       37.89      8.18 o 
  -6   5   3       96.34       95.47     14.38 o 
  -5   5   3     1015.45     1069.27     30.79 o 
  -4   5   3      229.98      176.31     12.47 o 
  -3   5   3      643.52      701.86     18.14 o 
  -2   5   3      387.74      366.52     11.90 o 
  -1   5   3       10.01       14.45      4.73 o 
   0   5   3        0.98        1.52      3.04 o 
   1   5   3      115.01      101.62      9.63 o 
   2   5   3       68.29       47.58      7.27 o 
   3   5   3      123.53      103.09     11.89 o 
   4   5   3     1169.14     1132.87     35.45 o 
   5   5   3      914.77      907.75     32.82 o 
   6   5   3       51.00       27.51      9.71 o 
   7   5   3      175.07      142.53     16.96 o 
   8   5   3       42.14       47.32     12.72 o 
   9   5   3      106.64      141.28     27.60 o 
  -9   6   3      342.89      349.66     26.19 o 
  -8   6   3       16.45       13.47      8.67 o 
  -7   6   3        2.31        2.76      6.38 o 
  -6   6   3      263.49      260.69     15.07 o 
  -5   6   3     1129.11     1138.32     35.54 o 
  -4   6   3        4.75        1.05      5.26 o 
  -3   6   3      283.31      288.46     11.30 o 
  -2   6   3       93.25       68.54      6.15 o 
  -1   6   3     1688.85     1730.79     36.24 o 
   0   6   3      785.03      839.40     19.46 o 
   1   6   3      666.80      785.91     18.30 o 
   2   6   3     1244.21     1324.61     36.92 o 
   3   6   3       89.28       62.53      9.36 o 
   4   6   3      131.10      115.08     12.59 o 
   5   6   3      127.89      120.88     14.00 o 
   6   6   3     1438.90     1342.06     44.03 o 
   7   6   3        0.92       -4.80      7.56 o 
   8   6   3        0.59       -2.45      9.33 o 
 -10   7   3      351.57      431.71     31.79 o 
  -9   7   3      633.29      635.42     31.80 o 
  -8   7   3      149.70      163.22     14.21 o 
  -7   7   3       41.19       64.80     11.33 o 
  -6   7   3      379.11      394.55     17.23 o 
  -5   7   3      665.10      665.65     20.87 o 
  -4   7   3     4220.94     4195.47     75.50 o 
  -3   7   3     1627.43     1633.68     34.43 o 
  -2   7   3       72.17       81.39     10.92 o 
  -1   7   3      201.54      238.47     14.64 o 
   0   7   3     1491.16     1481.95     30.52 o 
   1   7   3     3054.03     3104.20     55.57 o 
   2   7   3      122.02      116.07      6.59 o 
   3   7   3      375.93      380.52     24.51 o 
   4   7   3      384.93      404.69     29.09 o 
   5   7   3     1693.96     1594.87     49.18 o 
   6   7   3      971.32      923.70     49.10 o 
   7   7   3       51.75       36.35     11.60 o 
   8   7   3       65.44       46.15     14.52 o 
 -10   8   3      177.40      157.82     21.04 o 
  -9   8   3       17.88       15.39     18.76 o 
  -8   8   3      670.59      670.94     31.47 o 
  -7   8   3      128.82      124.12     14.24 o 
  -6   8   3       15.73       24.33      7.36 o 
  -5   8   3      165.89      156.73     13.10 o 
  -4   8   3      121.73      138.57     13.77 o 
  -3   8   3      462.09      463.98     30.14 o 
  -2   8   3       57.63       64.25      8.26 o 
  -1   8   3     4738.22     4799.15     82.94 o 
   0   8   3      294.99      329.54     12.29 o 
   1   8   3        7.24        7.26      4.03 o 
   2   8   3      185.03      164.22      8.31 o 
   3   8   3     2887.77     2838.29     69.73 o 
   4   8   3      458.56      445.76     23.08 o 
   5   8   3     2048.13     1962.11     80.03 o 
   6   8   3        6.23       29.45     10.38 o 
   7   8   3      248.62      297.22     24.45 o 
   8   8   3        7.32       27.74     12.45 o 
  -9   9   3       10.35        3.48     10.99 o 
  -8   9   3       97.75      101.90     15.91 o 
  -7   9   3        7.13       13.49      7.05 o 
  -6   9   3       21.01       17.66      8.16 o 
  -5   9   3     2616.77     2703.99     55.22 o 
  -4   9   3       74.13       73.54      8.50 o 
  -3   9   3       14.82       20.07      5.71 o 
  -2   9   3        6.87        8.73      5.02 o 
  -1   9   3      330.20      312.09     13.13 o 
   0   9   3      108.31       99.13     10.87 o 
   1   9   3      581.60      605.96     33.97 o 
   2   9   3      787.26      759.22     19.36 o 
   3   9   3      469.49      434.38     44.16 o 
   4   9   3       88.78       77.68     12.40 o 
   5   9   3       30.62       23.73     10.51 o 
   6   9   3       14.85       17.54      9.93 o 
   7   9   3      130.26      148.65     18.93 o 
   8   9   3       37.57       37.66     13.22 o 
  -9  10   3        0.24        7.84     11.35 o 
  -8  10   3       43.63       61.83     14.08 o 
  -7  10   3        5.76       16.62      7.55 o 
  -6  10   3       20.30       13.49      8.59 o 
  -5  10   3     1242.11     1326.29     33.71 o 
  -4  10   3      348.59      345.11     16.18 o 
  -3  10   3        8.35        3.48      5.49 o 
  -2  10   3      120.80      101.03      9.23 o 
  -1  10   3      121.26      121.06     11.98 o 
   0  10   3       39.98       45.68      6.70 o 
   1  10   3     1128.39     1134.71     27.27 o 
   2  10   3      400.25      395.26     21.19 o 
   3  10   3      182.19      200.42     17.57 o 
   4  10   3       72.43       50.32     11.09 o 
   5  10   3      353.78      299.92     23.50 o 
   6  10   3       81.62       80.94     14.69 o 
   7  10   3       32.55       49.58     13.35 o 
  -9  11   3        0.13       -2.33     11.32 o 
  -8  11   3      142.13      135.76     18.26 o 
  -7  11   3      405.40      390.80     27.09 o 
  -6  11   3       73.77       51.22      9.05 o 
  -5  11   3      338.88      342.32     31.78 o 
  -4  11   3     1977.14     2001.87     53.99 o 
  -3  11   3     1262.90     1291.15     49.88 o 
  -2  11   3     1515.97     1456.59     42.56 o 
  -1  11   3      133.27      107.82      9.71 o 
   0  11   3        3.34        1.31      5.32 o 
   1  11   3      656.37      619.83     19.30 o 
   2  11   3     1323.04     1242.78     41.81 o 
   3  11   3      729.69      738.81     44.36 o 
   4  11   3      439.99      417.49     24.68 o 
   5  11   3       95.75      117.86     16.08 o 
   6  11   3       85.03      143.17     18.59 o 
   7  11   3      186.95      155.54     25.65 o 
  -9  12   3        9.89       25.96     13.80 o 
  -8  12   3       67.75       72.31     14.84 o 
  -7  12   3        8.29        8.57     19.43 o 
  -6  12   3       99.05      114.11     12.41 o 
  -5  12   3     1357.53     1379.95     51.98 o 
  -4  12   3        0.46        1.36      6.27 o 
  -3  12   3       66.59       86.25      9.91 o 
  -2  12   3       24.90       30.71      8.65 o 
  -1  12   3      111.30      105.35     12.07 o 
   0  12   3      473.74      481.28     40.35 o 
   1  12   3       21.67       31.36      7.05 o 
   2  12   3      899.47      869.67     33.28 o 
   3  12   3      159.67      159.17     17.05 o 
   4  12   3      120.41      123.14     16.56 o 
   5  12   3       26.27       29.25     11.94 o 
   6  12   3      115.78       98.05     16.36 o 
  -9  13   3       35.77       51.93     15.52 o 
  -8  13   3       63.51       66.16     28.65 o 
  -7  13   3      636.06      684.82     37.79 o 
  -6  13   3      566.52      549.57     22.38 o 
  -5  13   3      194.16      211.43     19.83 o 
  -4  13   3        3.69       -2.28      6.38 o 
  -3  13   3       70.02       62.31     10.59 o 
  -2  13   3        0.44       -3.00      6.17 o 
  -1  13   3      905.01      919.48     26.82 o 
   0  13   3       55.34       60.98      8.83 o 
   1  13   3       45.66       44.36     10.65 o 
   2  13   3      150.66      133.68     15.94 o 
   3  13   3       71.82       56.27     12.14 o 
   4  13   3      212.20      246.26     22.34 o 
   5  13   3       96.15       94.30     16.08 o 
   6  13   3      389.14      390.23     30.16 o 
  -8  14   3      177.10      191.13     22.67 o 
  -7  14   3      950.22     1059.72    125.80 o 
  -6  14   3      831.47      892.92     29.76 o 
  -5  14   3      473.80      466.28     20.77 o 
  -4  14   3      466.11      453.26     19.80 o 
  -3  14   3       49.20       55.85      9.38 o 
  -2  14   3      423.84      432.49     18.73 o 
  -1  14   3      208.69      208.24     14.48 o 
   0  14   3       18.02        9.66      7.03 o 
   1  14   3      101.81      115.70     20.15 o 
   2  14   3       10.99       27.91     10.29 o 
   3  14   3      781.98      706.00     32.55 o 
   4  14   3       53.15       62.14     13.28 o 
   5  14   3      194.76      187.60     22.28 o 
   6  14   3        0.16        9.63     17.42 o 
  -8  15   3      377.93      409.59     32.34 o 
  -7  15   3       10.46       -0.73     14.77 o 
  -6  15   3        1.33       10.06      9.68 o 
  -5  15   3      268.79      288.20     18.56 o 
  -4  15   3      154.97      137.21     13.03 o 
  -3  15   3       84.97       75.31     11.00 o 
  -2  15   3      187.94      199.24     14.88 o 
  -1  15   3        1.71       -0.39      8.27 o 
   0  15   3      118.35      129.36     12.13 o 
   1  15   3      680.39      720.19     45.95 o 
   2  15   3      509.69      536.71     29.61 o 
   3  15   3      228.14      217.61     34.31 o 
   4  15   3      263.40      279.96     35.22 o 
   5  15   3      543.52      532.40     44.29 o 
  -7  16   3       14.06        5.65     11.39 o 
  -6  16   3      167.14      169.69     19.97 o 
  -5  16   3      164.51      184.35     15.99 o 
  -4  16   3        3.56       -8.28      7.56 o 
  -3  16   3       89.05      114.19     12.80 o 
  -2  16   3      436.38      444.15     20.92 o 
  -1  16   3       86.41      105.54     12.16 o 
   0  16   3     1250.89     1313.85     46.28 o 
   1  16   3       87.62       77.14     14.40 o 
   2  16   3       54.55       58.67     14.28 o 
   3  16   3       37.95       34.17     12.45 o 
   4  16   3       34.66       35.39     13.29 o 
   5  16   3       48.99       52.96     25.12 o 
  -7  17   3       55.77       59.06     15.26 o 
  -6  17   3       44.89       74.87     15.48 o 
  -5  17   3      321.84      316.71     20.91 o 
  -4  17   3        4.88      -12.81     10.98 o 
  -3  17   3        3.86       -3.65      7.98 o 
  -2  17   3       20.05       18.58     10.02 o 
  -1  17   3        3.52       -4.14      7.37 o 
   0  17   3     1526.78     1509.03     51.15 o 
   1  17   3      344.82      364.77     27.62 o 
   2  17   3       32.67       25.05     12.19 o 
   3  17   3      132.01      168.47     36.21 o 
   4  17   3      140.58      155.73     21.56 o 
  -6  18   3       14.37       13.49     11.61 o 
  -5  18   3      181.52      190.79     22.28 o 
  -4  18   3      330.36      364.88     28.50 o 
  -3  18   3      130.07      126.97     15.36 o 
  -2  18   3      266.96      260.27     18.73 o 
  -1  18   3        0.28        3.43     10.44 o 
   0  18   3      261.56      262.80     23.98 o 
   1  18   3      242.89      259.51     24.59 o 
   2  18   3        7.82       11.82     11.40 o 
   3  18   3        3.91        9.20     15.10 o 
  -6  19   3       56.35       78.71     18.26 o 
  -5  19   3        0.10       -3.49     31.18 o 
  -4  19   3      266.34      240.19     23.80 o 
  -3  19   3       90.62       84.44     13.12 o 
  -2  19   3       36.03       59.26     13.55 o 
  -1  19   3      357.56      353.24     28.12 o 
   0  19   3       55.09       57.45     14.94 o 
   1  19   3       79.05       66.05     32.96 o 
   2  19   3       19.24       39.27     14.28 o 
  -4  20   3       18.28       15.68     16.53 o 
  -3  20   3       10.37       -3.38      9.61 o 
  -2  20   3      384.63      415.65     38.57 o 
  -1  20   3      116.55      132.10     22.20 o 
   0  20   3      302.13      300.52     27.42 o 
   1  20   3      378.84      392.14     44.62 o 
  -2  21   3       25.02        9.44     24.56 o 
  -1  21   3       13.55       33.20     14.43 o 
  -1 -21   4       13.40        2.34     11.50 o 
   0 -21   4       69.16       93.75     17.33 o 
   1 -21   4      338.25      346.29     27.34 o 
   2 -21   4        0.20       -7.67     10.28 o 
   3 -21   4       13.13       -0.40     11.30 o 
  -2 -20   4      214.48      229.85     23.89 o 
  -1 -20   4       84.93      111.89     27.56 o 
   0 -20   4       32.53       17.22     11.87 o 
   1 -20   4        4.66       -5.88     12.96 o 
   2 -20   4       12.20       21.00     22.98 o 
   3 -20   4       18.42       21.59     12.50 o 
   4 -20   4      100.91       96.84     29.12 o 
   5 -20   4        0.79       10.73     12.72 o 
  -3 -19   4       25.86       49.96     21.63 o 
  -2 -19   4        7.22       -3.03      9.65 o 
  -1 -19   4      155.29      154.25     18.86 o 
   0 -19   4      229.86      293.46     18.90 o 
   1 -19   4      261.15      273.53     18.29 o 
   2 -19   4       31.07       32.37     11.97 o 
   3 -19   4       59.87       62.76     15.01 o 
   4 -19   4      140.05      167.78     26.40 o 
   5 -19   4       10.16       -1.62     11.25 o 
  -4 -18   4      222.93      223.96     33.49 o 
  -3 -18   4       20.44       30.04     12.34 o 
  -2 -18   4      329.58      282.83     23.72 o 
  -1 -18   4        1.41        0.55     11.25 o 
   0 -18   4      477.40      512.81     21.92 o 
   1 -18   4      566.75      591.36     33.30 o 
   2 -18   4        5.63       18.99     11.43 o 
   3 -18   4       50.10       35.62     11.88 o 
   4 -18   4        8.35        2.64      9.67 o 
   5 -18   4        0.32       -6.61     10.19 o 
   6 -18   4        0.19        2.52     11.04 o 
  -5 -17   4        0.26       -1.94     16.93 o 
  -4 -17   4      220.42      188.44     31.47 o 
  -3 -17   4       94.51      126.63     29.96 o 
  -2 -17   4       27.96       32.92     11.78 o 
  -1 -17   4      356.91      371.32     25.75 o 
   0 -17   4      542.89      521.03     21.31 o 
   1 -17   4        0.43       -9.62      6.41 o 
   2 -17   4       43.13       20.97     11.03 o 
   3 -17   4      814.64      795.96     34.26 o 
   4 -17   4      296.87      275.71     23.69 o 
   5 -17   4       54.55       62.06     14.17 o 
   6 -17   4       59.62       44.23     19.64 o 
   7 -17   4       56.86       34.62     14.10 o 
  -6 -16   4       66.17       95.47     27.17 o 
  -5 -16   4        2.10       12.50     16.88 o 
  -4 -16   4      103.41      105.56     24.18 o 
  -3 -16   4       43.95       16.71     10.02 o 
  -2 -16   4       52.65       26.07     14.50 o 
  -1 -16   4       47.85       50.97      8.87 o 
   0 -16   4       78.95       80.89     10.22 o 
   1 -16   4       76.69       75.16      9.89 o 
   2 -16   4      256.56      228.92     15.27 o 
   3 -16   4      334.93      370.25     25.25 o 
   4 -16   4       62.74       62.94     13.12 o 
   5 -16   4       13.93       22.27     19.98 o 
   6 -16   4       15.75       31.60     13.27 o 
   7 -16   4       18.87       19.43     12.37 o 
  -6 -15   4        0.49       13.45     19.52 o 
  -5 -15   4       73.46       64.91     21.88 o 
  -4 -15   4      430.72      451.39     29.38 o 
  -3 -15   4        4.41        3.98      8.91 o 
  -2 -15   4       24.13       14.59      9.41 o 
  -1 -15   4        2.22        2.23      6.20 o 
   0 -15   4        3.55        4.41      6.45 o 
   1 -15   4       44.76       51.67      8.85 o 
   2 -15   4      775.13      751.28     24.15 o 
   3 -15   4       14.99       18.78     10.37 o 
   4 -15   4       46.95       30.89     11.27 o 
   5 -15   4       10.66       27.66     11.63 o 
   6 -15   4       23.02       -3.78     12.67 o 
   7 -15   4      175.09      148.16     19.60 o 
   8 -15   4       20.16       16.71     13.08 o 
  -7 -14   4      118.57      120.61     29.40 o 
  -6 -14   4      121.82      112.54     25.90 o 
  -5 -14   4      139.00      183.63     29.81 o 
  -4 -14   4       62.25       41.71     11.22 o 
  -3 -14   4       42.14       27.01     10.23 o 
  -2 -14   4      243.29      256.77     24.11 o 
  -1 -14   4     1405.21     1424.30     36.93 o 
   0 -14   4      983.11      975.16     56.40 o 
   1 -14   4        2.51        4.73      6.54 o 
   2 -14   4       45.11       35.91      7.58 o 
   3 -14   4       92.11       91.12     13.35 o 
   4 -14   4      666.66      657.65     29.91 o 
   5 -14   4        3.20        0.30     10.16 o 
   6 -14   4        7.28       -6.55      8.70 o 
   7 -14   4       56.01       45.50     13.90 o 
   8 -14   4        6.66       10.44     10.94 o 
  -7 -13   4       37.04       86.68     25.19 o 
  -6 -13   4      349.47      407.13     45.11 o 
  -5 -13   4       69.03       72.47     13.12 o 
  -4 -13   4       16.64       28.38      9.75 o 
  -3 -13   4       77.30       52.37     11.29 o 
  -2 -13   4      236.35      218.19     14.14 o 
  -1 -13   4       25.55       35.61      8.06 o 
   0 -13   4      342.03      333.34     17.86 o 
   1 -13   4      611.85      567.68     19.49 o 
   2 -13   4        2.26       -7.05      6.51 o 
   3 -13   4        0.24        4.13      8.39 o 
   4 -13   4      633.22      588.94     27.58 o 
   5 -13   4      181.52      203.06     19.21 o 
   6 -13   4      101.41       62.91     13.71 o 
   7 -13   4      260.50      221.24     21.87 o 
   8 -13   4       28.60      -11.14     10.42 o 
  -7 -12   4        0.86       14.84     15.69 o 
  -6 -12   4      385.41      456.72     45.55 o 
  -5 -12   4        0.23        8.92      8.20 o 
  -4 -12   4      831.43      854.49     32.24 o 
  -3 -12   4        2.60        3.50      7.24 o 
  -2 -12   4      653.36      688.07     20.83 o 
  -1 -12   4      352.45      399.83     15.68 o 
   0 -12   4      408.20      406.81     16.04 o 
   1 -12   4      327.48      353.37     15.23 o 
   2 -12   4      297.60      289.09     14.47 o 
   3 -12   4      241.83      222.19     12.76 o 
   4 -12   4      218.59      166.25     23.80 o 
   5 -12   4      374.36      369.84     24.93 o 
   6 -12   4        0.20        2.09      9.70 o 
   7 -12   4       61.75       55.39     23.79 o 
   8 -12   4      198.02      181.45     33.51 o 
  -8 -11   4       30.79       51.30     21.77 o 
  -7 -11   4       13.35       -6.27     13.75 o 
  -6 -11   4       80.79       81.89     21.69 o 
  -5 -11   4      881.34      805.78     31.66 o 
  -4 -11   4      105.35      108.68     13.21 o 
  -3 -11   4      277.47      274.04     13.51 o 
  -2 -11   4       57.74       79.18      8.18 o 
  -1 -11   4     1370.70     1378.87     37.45 o 
   0 -11   4       46.04       40.25      6.52 o 
   1 -11   4        6.30        2.81      5.15 o 
   2 -11   4       31.73       34.86      6.63 o 
   3 -11   4      771.53      805.72     33.45 o 
   4 -11   4      424.60      397.54     22.64 o 
   5 -11   4      103.88       69.78     17.41 o 
   6 -11   4       10.16        7.20      9.06 o 
   7 -11   4      645.32      580.73     30.01 o 
   8 -11   4      140.85      145.25     19.11 o 
   9 -11   4      141.58      145.60     20.78 o 
  -8 -10   4      834.92      927.51     60.91 o 
  -7 -10   4        1.68        4.79     14.13 o 
  -6 -10   4      132.15      111.25     23.61 o 
  -5 -10   4       32.03       57.09     10.82 o 
  -4 -10   4      515.38      567.34     24.47 o 
  -3 -10   4      409.72      426.20     15.20 o 
  -2 -10   4      924.38      921.58     23.11 o 
  -1 -10   4      496.22      484.36     15.93 o 
   0 -10   4      869.83      816.92     24.32 o 
   1 -10   4        4.65       10.91      4.90 o 
   2 -10   4        0.09       -0.56      4.39 o 
   3 -10   4        9.07       10.65      5.17 o 
   4 -10   4      215.11      231.64     18.13 o 
   5 -10   4      369.32      345.68     22.89 o 
   6 -10   4       37.45       45.21     11.53 o 
   7 -10   4       55.02       61.88     13.85 o 
   8 -10   4        3.93        2.03     10.47 o 
   9 -10   4        7.24        2.90     24.09 o 
  -8  -9   4      218.03      220.38     33.75 o 
  -7  -9   4      363.94      302.16     36.00 o 
  -6  -9   4       88.99       96.15     13.47 o 
  -5  -9   4        5.43        4.97      7.18 o 
  -4  -9   4     1128.43     1072.59     31.89 o 
  -3  -9   4      241.76      258.56     11.61 o 
  -2  -9   4      498.18      439.13     14.31 o 
  -1  -9   4       53.36       45.84      5.91 o 
   0  -9   4      113.74      114.91      8.15 o 
   1  -9   4      423.84      417.76     14.01 o 
   2  -9   4     1358.32     1353.11     29.54 o 
   3  -9   4      563.23      561.07     16.31 o 
   4  -9   4       27.72       12.05     13.81 o 
   5  -9   4      228.30      234.53     18.75 o 
   6  -9   4      467.59      459.84     25.06 o 
   7  -9   4      945.04      914.41     36.91 o 
   8  -9   4      187.26      168.35     19.35 o 
   9  -9   4        0.55       -4.53     11.45 o 
  -9  -8   4       42.69       36.04     18.96 o 
  -8  -8   4       71.21       77.87     22.47 o 
  -7  -8   4       23.32        5.99     12.75 o 
  -6  -8   4      575.05      587.60     26.12 o 
  -5  -8   4       57.57       71.23     11.30 o 
  -4  -8   4      211.27      211.68     11.03 o 
  -3  -8   4      130.23      148.96      9.02 o 
  -2  -8   4     2856.23     2885.45     52.38 o 
  -1  -8   4     1347.30     1431.86     29.39 o 
   0  -8   4        6.28        3.87      3.73 o 
   1  -8   4        1.64        3.99      3.61 o 
   2  -8   4     7442.55     7864.57    129.34 o 
   3  -8   4      627.73      639.26     16.77 o 
   4  -8   4        0.47        0.13      7.22 o 
   5  -8   4     1173.50     1138.91     64.71 o 
   6  -8   4      135.99      153.02     24.68 o 
   7  -8   4       90.58      115.76     15.96 o 
   8  -8   4        0.07       -8.86     10.90 o 
  -9  -7   4        1.43       18.25     16.89 o 
  -8  -7   4       59.57       78.72     21.49 o 
  -7  -7   4       75.70       17.89     15.65 o 
  -6  -7   4      796.78      783.96     29.76 o 
  -5  -7   4      688.57      684.38     26.29 o 
  -4  -7   4      527.32      529.10     15.88 o 
  -3  -7   4      983.69     1082.71     24.11 o 
  -2  -7   4       54.56       36.47     10.17 o 
  -1  -7   4      738.58      671.02     16.63 o 
   0  -7   4       27.28       43.69      9.23 o 
   1  -7   4     1952.46     2043.29     38.20 o 
   2  -7   4    11420.23    11570.83    185.52 o 
   3  -7   4      300.79      327.66     10.45 o 
   4  -7   4      791.86      831.30     19.68 o 
   5  -7   4      101.92      101.64     12.48 o 
   6  -7   4      256.39      248.92     19.96 o 
   7  -7   4        0.77       14.71     10.24 o 
   8  -7   4        2.85        2.83     12.58 o 
   9  -7   4       31.03       39.16     19.21 o 
  -9  -6   4       85.81      117.49     25.90 o 
  -8  -6   4      697.78      680.85     48.66 o 
  -7  -6   4        4.44        7.99      7.88 o 
  -6  -6   4     1375.28     1346.22     41.19 o 
  -5  -6   4      697.49      644.28     25.93 o 
  -4  -6   4     1416.83     1443.26     43.14 o 
  -3  -6   4      328.53      346.12     11.44 o 
  -2  -6   4     1172.77     1170.47     29.88 o 
  -1  -6   4      402.60      443.01     12.19 o 
   0  -6   4     3735.16     3935.46     66.45 o 
   1  -6   4     2696.47     2534.40     80.10 o 
   2  -6   4     4589.64     4347.69     73.24 o 
   3  -6   4     1101.64     1179.10     33.44 o 
   4  -6   4      530.83      495.29     13.63 o 
   5  -6   4      444.76      406.04     20.95 o 
   6  -6   4      729.53      715.94     29.26 o 
   7  -6   4      632.03      653.07     29.51 o 
   8  -6   4      377.29      387.71     35.58 o 
   9  -6   4       62.29       75.82     22.86 o 
  -9  -5   4        0.25       -2.20     13.98 o 
  -8  -5   4       19.82       22.25     15.14 o 
  -7  -5   4      102.86       99.40     13.48 o 
  -6  -5   4      153.29      145.30     38.71 o 
  -5  -5   4     1591.92     1635.18     58.44 o 
  -4  -5   4      130.88      126.53      8.13 o 
  -3  -5   4     1689.23     1989.74     37.39 o 
  -2  -5   4     7284.40     7134.52    289.44 o 
  -1  -5   4    12619.94    12670.30    200.08 o 
   0  -5   4     6407.68     6759.69    109.07 o 
   1  -5   4      467.45      386.97     10.57 o 
   2  -5   4      771.85      881.87     25.38 o 
   3  -5   4      445.04      515.39     19.70 o 
   4  -5   4      101.69       94.60      6.12 o 
   5  -5   4      216.83      239.66     17.20 o 
   6  -5   4      383.64      338.22     25.92 o 
   7  -5   4      323.70      320.21     37.27 o 
   8  -5   4       64.60      102.32     23.37 o 
   9  -5   4        7.70       -5.05     15.67 o 
  -9  -4   4      490.07      562.00     44.97 o 
  -8  -4   4      301.00      313.43     35.09 o 
  -7  -4   4      148.80      154.42     15.68 o 
  -6  -4   4       11.11       15.74      6.24 o 
  -5  -4   4     1554.02     1622.42     34.26 o 
  -4  -4   4      811.19      859.57     40.46 o 
  -3  -4   4     1830.68     2135.04     39.12 o 
  -2  -4   4      372.30      404.06     12.99 o 
  -1  -4   4      534.29      571.35     13.07 o 
   0  -4   4     1273.00     1270.88     23.90 o 
   1  -4   4      395.73      375.32      9.61 o 
   2  -4   4      132.73      151.86     12.75 o 
   3  -4   4      617.54      690.28     22.73 o 
   4  -4   4     1398.18     1401.99     30.69 o 
   5  -4   4      145.21      117.79      8.44 o 
   6  -4   4        6.84       14.63      8.14 o 
   7  -4   4      154.28      195.10     17.58 o 
   8  -4   4      604.15      674.81     46.57 o 
   9  -4   4       21.44       33.74     18.82 o 
 -10  -3   4      105.07       93.58     24.68 o 
  -9  -3   4       15.16       27.57     16.94 o 
  -8  -3   4       10.36        7.38      8.70 o 
  -7  -3   4      628.16      657.78     27.39 o 
  -6  -3   4     1323.82     1306.78     30.77 o 
  -5  -3   4        8.21        8.45      4.76 o 
  -4  -3   4     2734.36     2998.38     53.81 o 
  -3  -3   4      193.52      207.57     17.45 o 
  -2  -3   4      260.27      243.39      7.63 o 
  -1  -3   4      459.72      431.12     10.11 o 
   0  -3   4      118.86      124.21      5.66 o 
   1  -3   4     3302.54     3381.41     56.08 o 
   2  -3   4      543.04      559.41     18.11 o 
   3  -3   4      551.53      586.14     14.30 o 
   4  -3   4      140.14      160.76      8.71 o 
   5  -3   4       28.39       30.67      6.02 o 
   6  -3   4       17.79        3.88     16.38 o 
   7  -3   4       19.76       19.78     13.00 o 
   8  -3   4       92.94      106.55     23.21 o 
   9  -3   4      119.23      190.32     32.78 o 
 -10  -2   4      191.16      165.01     28.02 o 
  -9  -2   4       81.18       71.28     20.16 o 
  -8  -2   4      511.11      500.48     29.07 o 
  -7  -2   4      871.91      924.25     51.52 o 
  -6  -2   4      821.78      808.19     32.15 o 
  -5  -2   4       19.04       14.39      4.80 o 
  -4  -2   4        0.17        2.93      3.10 o 
  -3  -2   4     2022.92     2099.50     38.02 o 
  -2  -2   4      995.76     1010.83     19.46 o 
  -1  -2   4      595.66      576.89     16.81 o 
   0  -2   4     1387.44     1461.29     25.97 o 
   1  -2   4     3260.44     3232.38     53.53 o 
   2  -2   4     1210.53     1204.54     23.16 o 
   3  -2   4     1782.08     1822.53     35.55 o 
   4  -2   4        2.60       10.74      4.49 o 
   5  -2   4      115.06      117.15      9.89 o 
   6  -2   4      946.80      895.55     24.44 o 
   7  -2   4      172.92      155.75     24.69 o 
   8  -2   4       15.60       18.99     15.11 o 
   9  -2   4       99.01       80.97     23.67 o 
 -10  -1   4       46.38       37.70     18.65 o 
  -9  -1   4        2.15        7.73     12.88 o 
  -8  -1   4      661.59      652.59     64.52 o 
  -7  -1   4      845.88      839.89     24.62 o 
  -6  -1   4     1146.37     1139.96     40.66 o 
  -5  -1   4      142.59      167.54     11.51 o 
  -4  -1   4       91.82      110.34      7.53 o 
  -3  -1   4     1220.68     1328.20     33.53 o 
  -2  -1   4      726.30      684.69     14.35 o 
  -1  -1   4     1258.42     1309.53     23.08 o 
   0  -1   4      302.95      168.81      8.77 o 
   1  -1   4        9.44       17.81      8.40 o 
   2  -1   4     2035.19     2092.63     37.29 o 
   3  -1   4     1527.99     1616.95     31.21 o 
   4  -1   4        2.04        1.38      3.78 o 
   5  -1   4     2151.61     2202.41     43.60 o 
   6  -1   4     1182.86     1136.25     28.18 o 
   7  -1   4      413.37      349.08     34.83 o 
   8  -1   4       11.73       -5.84     12.01 o 
   9  -1   4       39.85       38.84     18.88 o 
 -10   0   4        0.42        6.26     15.17 o 
  -9   0   4      489.55      490.67     39.21 o 
  -8   0   4        6.54        0.93      9.92 o 
  -7   0   4       23.36       26.79      6.91 o 
  -6   0   4     1047.53     1076.20     27.32 o 
  -5   0   4        4.81        7.51      7.56 o 
  -4   0   4      116.99      108.21      7.44 o 
  -3   0   4      165.98      225.79     10.21 o 
  -2   0   4     6994.76     7173.01    123.81 o 
  -1   0   4     1761.52     1724.03     29.99 o 
   0   0   4       29.54       41.66      6.27 o 
   1   0   4      350.30      389.39     10.13 o 
   2   0   4      315.29      306.75      9.62 o 
   3   0   4     1631.14     1794.43     34.08 o 
   4   0   4     2155.96     2308.87     43.56 o 
   5   0   4       88.07      108.14      8.57 o 
   6   0   4       23.57       25.57      8.27 o 
   7   0   4      719.64      755.99     45.64 o 
   8   0   4       61.26       68.69     20.12 o 
   9   0   4       14.55       30.64     18.53 o 
 -10   1   4       95.58       70.71     20.99 o 
  -9   1   4      194.32      222.53     20.44 o 
  -8   1   4        4.03       -1.89      8.64 o 
  -7   1   4       24.83       14.01      7.08 o 
  -6   1   4      181.09      174.13     11.58 o 
  -5   1   4     1630.06     1620.32     39.07 o 
  -4   1   4        0.61        1.51      2.78 o 
  -3   1   4     3672.66     3952.86     67.21 o 
  -2   1   4     5647.85     5941.10     96.31 o 
  -1   1   4      891.31      871.91     17.46 o 
   0   1   4      233.80      249.79      8.13 o 
   1   1   4     2206.97     2330.83     40.43 o 
   2   1   4     4309.75     4596.46     92.36 o 
   3   1   4     7051.75     7345.57    420.37 o 
   4   1   4       14.24       26.47      6.78 o 
   5   1   4      156.06      172.63     12.24 o 
   6   1   4      601.34      642.32     39.32 o 
   7   1   4        6.98       11.81      7.53 o 
   8   1   4      422.55      465.80     44.75 o 
   9   1   4       11.61       -8.08     13.59 o 
  -9   2   4       21.69       23.42     11.67 o 
  -8   2   4        9.70       14.42      8.18 o 
  -7   2   4       26.77       31.98      7.76 o 
  -6   2   4        3.64        0.55      5.41 o 
  -5   2   4      131.40      144.35      9.81 o 
  -4   2   4        0.32        5.16      3.66 o 
  -3   2   4     1673.18     1681.10     40.98 o 
  -2   2   4     4939.70     4808.87    163.77 o 
  -1   2   4      150.29      152.73      6.71 o 
   0   2   4     1917.24     2005.19     35.39 o 
   1   2   4      425.90      486.55     12.19 o 
   2   2   4     2488.24     2419.76     42.92 o 
   3   2   4     1391.79     1558.57     30.47 o 
   4   2   4       52.07       47.39      8.34 o 
   5   2   4      203.66      193.35     15.40 o 
   6   2   4     1254.15     1152.38     38.03 o 
   7   2   4      261.71      224.89     19.24 o 
   8   2   4       91.80       72.96     21.28 o 
   9   2   4        0.76       11.81     17.13 o 
  -9   3   4       56.67       54.16     16.70 o 
  -8   3   4      361.96      330.25     18.53 o 
  -7   3   4      232.45      227.02     14.52 o 
  -6   3   4       90.30      116.04     10.27 o 
  -5   3   4      906.66      931.40     27.88 o 
  -4   3   4       23.55       14.79      5.45 o 
  -3   3   4     1739.78     1770.97     34.45 o 
  -2   3   4     2799.47     2930.94     51.20 o 
  -1   3   4    13844.96    14204.55    223.91 o 
   0   3   4     1113.78     1171.22     23.07 o 
   1   3   4     2508.76     2542.11     44.65 o 
   2   3   4     2851.23     3158.23     54.68 o 
   3   3   4        0.09       -0.25      2.81 o 
   4   3   4      198.13      223.10      9.36 o 
   5   3   4        3.31        6.94      9.77 o 
   6   3   4       89.09       96.81     13.11 o 
   7   3   4        2.83       -9.17      7.10 o 
   8   3   4       59.01       54.61     19.36 o 
   9   3   4      348.55      375.54     43.60 o 
  -8   4   4        6.53       -5.39      6.38 o 
  -7   4   4       35.17       22.60      7.24 o 
  -6   4   4      106.94      121.69     13.08 o 
  -5   4   4      348.58      336.77     14.01 o 
  -4   4   4       20.21       43.05      9.32 o 
  -3   4   4     3356.37     3793.85     66.33 o 
  -2   4   4     5167.36     5442.62     90.51 o 
  -1   4   4      998.97     1067.09     22.30 o 
   0   4   4     4467.13     4642.40     77.35 o 
   1   4   4      495.26      444.22     13.63 o 
   2   4   4     1300.55     1435.78     28.05 o 
   3   4   4      304.59      369.13     17.48 o 
   4   4   4     2341.36     2412.84     60.37 o 
   5   4   4       22.78       16.94      8.35 o 
   6   4   4       70.28       70.35     11.98 o 
   7   4   4      481.90      499.07     26.98 o 
   8   4   4       37.66       49.70     19.74 o 
   9   4   4      113.00      118.83     27.56 o 
  -9   5   4      166.06      150.99     34.05 o 
  -8   5   4       12.14       10.40      7.92 o 
  -7   5   4     1105.76     1121.97     30.82 o 
  -6   5   4       87.21      102.46      9.93 o 
  -5   5   4       58.91       65.95      7.86 o 
  -4   5   4      687.75      793.35     21.08 o 
  -3   5   4     2697.75     2743.78     50.71 o 
  -2   5   4      548.83      559.66     19.79 o 
  -1   5   4     2023.75     1872.99     35.59 o 
   0   5   4     3772.49     3787.82     64.96 o 
   1   5   4     2545.28     2507.40     45.27 o 
   2   5   4     2506.59     2411.08     43.79 o 
   3   5   4      297.38      332.45     24.93 o 
   4   5   4      721.19      751.33     28.10 o 
   5   5   4      192.24      207.41     28.63 o 
   6   5   4       21.21       27.40     13.87 o 
   7   5   4       13.39       29.38     11.03 o 
   8   5   4       35.35       12.35     11.06 o 
 -10   6   4      166.70      158.69     28.67 o 
  -9   6   4       31.74       46.80     12.90 o 
  -8   6   4      163.80      153.45     13.94 o 
  -7   6   4      143.19      117.49     11.59 o 
  -6   6   4     1173.92     1237.40     31.83 o 
  -5   6   4        5.26        8.84      5.68 o 
  -4   6   4     1853.14     1943.72     40.00 o 
  -3   6   4     1002.95      969.80     29.68 o 
  -2   6   4     1333.34     1400.98     29.45 o 
  -1   6   4     2061.95     2184.77     41.18 o 
   0   6   4     3459.70     3435.52     60.40 o 
   1   6   4      481.47      508.84     15.72 o 
   2   6   4      106.39      108.72      7.99 o 
   3   6   4      481.64      466.18     20.79 o 
   4   6   4     3417.78     3356.95     80.27 o 
   5   6   4       39.06       42.35     10.50 o 
   6   6   4        0.01        5.33      8.02 o 
   7   6   4      119.63      107.72     15.75 o 
   8   6   4      540.41      629.43     41.32 o 
 -10   7   4      577.10      650.97     46.50 o 
  -9   7   4        3.16      -16.85     15.26 o 
  -8   7   4       27.62       -7.20     12.97 o 
  -7   7   4        5.46        8.53      6.78 o 
  -6   7   4      145.41      148.75     12.34 o 
  -5   7   4      103.01       85.62      9.02 o 
  -4   7   4       61.06       57.09      7.15 o 
  -3   7   4     1996.22     1875.82     38.51 o 
  -2   7   4      325.45      342.76     13.00 o 
  -1   7   4      237.02      245.99     10.76 o 
   0   7   4        2.33        5.38      3.95 o 
   1   7   4     1081.04     1048.79     31.76 o 
   2   7   4     1344.69     1274.56     37.24 o 
   3   7   4       63.29       69.16     10.59 o 
   4   7   4        3.97        0.72      7.18 o 
   5   7   4        5.79       17.86      8.95 o 
   6   7   4       59.01       70.75     12.59 o 
   7   7   4      225.35      237.09     22.48 o 
   8   7   4      102.46      127.76     18.60 o 
 -10   8   4       43.74       51.20     16.51 o 
  -9   8   4       32.31       30.72     12.09 o 
  -8   8   4       77.69      105.08     14.34 o 
  -7   8   4      217.71      210.96     15.18 o 
  -6   8   4       13.61        5.66      6.28 o 
  -5   8   4     1132.94     1172.49     48.27 o 
  -4   8   4      289.35      272.77     19.35 o 
  -3   8   4      105.00      133.09      9.70 o 
  -2   8   4       14.92       13.08      4.99 o 
  -1   8   4      934.08      956.99     23.52 o 
   0   8   4     1001.76      990.04     23.98 o 
   1   8   4      549.83      510.11     15.68 o 
   2   8   4       28.24       32.49      4.93 o 
   3   8   4       29.72       32.89      9.10 o 
   4   8   4       74.55       77.67     12.16 o 
   5   8   4      170.71      128.39     15.60 o 
   6   8   4      363.21      322.18     24.39 o 
   7   8   4       63.71       61.00     14.23 o 
   8   8   4      121.98      114.78     20.07 o 
  -9   9   4        0.99        2.71     13.52 o 
  -8   9   4       29.32       18.35     13.80 o 
  -7   9   4      397.15      400.93     22.89 o 
  -6   9   4      512.15      528.46     20.65 o 
  -5   9   4     1713.58     1701.28     39.52 o 
  -4   9   4      747.23      790.56     23.30 o 
  -3   9   4      441.89      472.09     16.80 o 
  -2   9   4      179.73      155.72     10.52 o 
  -1   9   4      226.57      263.97     14.31 o 
   0   9   4      248.93      214.57     11.52 o 
   1   9   4      438.62      428.20     20.93 o 
   2   9   4       23.49       14.04      8.14 o 
   3   9   4      149.43      145.16     14.93 o 
   4   9   4        1.78        2.94      9.03 o 
   5   9   4       77.85      100.17     14.48 o 
   6   9   4      682.13      692.63     32.57 o 
   7   9   4      101.75      130.80     18.30 o 
  -9  10   4        0.50       -2.80     10.34 o 
  -8  10   4        4.18       11.62     10.86 o 
  -7  10   4       61.89       79.06     35.56 o 
  -6  10   4        9.16       12.26      7.86 o 
  -5  10   4       63.57       50.16      8.89 o 
  -4  10   4      146.50      147.87     15.03 o 
  -3  10   4       15.80       14.47      6.19 o 
  -2  10   4        1.66       -5.40      4.57 o 
  -1  10   4      503.15      523.76     17.79 o 
   0  10   4       14.82       12.25      6.68 o 
   1  10   4       84.09       82.72     15.47 o 
   2  10   4       45.51       71.72     11.64 o 
   3  10   4       66.80       83.89     12.75 o 
   4  10   4       70.74       87.50     13.56 o 
   5  10   4      397.50      394.08     40.75 o 
   6  10   4       45.53       35.49     11.87 o 
   7  10   4       53.79       65.27     14.75 o 
  -9  11   4       40.27       32.23     13.87 o 
  -8  11   4        0.36       -5.83      9.16 o 
  -7  11   4      695.17      724.36     26.23 o 
  -6  11   4       31.35       29.78      9.84 o 
  -5  11   4      355.92      362.58     29.23 o 
  -4  11   4      344.23      365.36     23.65 o 
  -3  11   4      608.55      565.03     23.57 o 
  -2  11   4      320.62      332.20     15.78 o 
  -1  11   4      174.00      162.79     14.80 o 
   0  11   4      447.27      426.53     16.64 o 
   1  11   4       29.30       36.57      6.96 o 
   2  11   4      449.78      470.60     24.34 o 
   3  11   4      648.79      622.78     28.46 o 
   4  11   4     1223.41     1081.77     39.59 o 
   5  11   4      170.23      180.40     20.06 o 
   6  11   4      173.98      169.04     20.01 o 
   7  11   4       87.77       89.90     16.67 o 
  -9  12   4       74.33       81.48     16.50 o 
  -8  12   4      186.23      195.98     36.36 o 
  -7  12   4       12.98       27.45     14.05 o 
  -6  12   4       43.06       61.19     13.28 o 
  -5  12   4      284.03      237.72     19.02 o 
  -4  12   4     1572.47     1713.15     50.02 o 
  -3  12   4        1.88       -6.84     13.46 o 
  -2  12   4      157.73      156.87     28.25 o 
  -1  12   4       44.26       42.54      7.88 o 
   0  12   4      351.72      344.72     16.43 o 
   1  12   4     1255.68     1322.50     42.69 o 
   2  12   4        5.99       17.77      8.64 o 
   3  12   4      239.07      223.44     20.44 o 
   4  12   4      348.86      377.63     26.55 o 
   5  12   4      368.34      345.70     38.08 o 
   6  12   4       57.44       55.49     20.33 o 
  -9  13   4       20.51       16.68     13.18 o 
  -8  13   4        7.70       11.45     11.72 o 
  -7  13   4       64.03       57.81     14.27 o 
  -6  13   4      116.00      132.43     22.29 o 
  -5  13   4      830.26      849.29     31.26 o 
  -4  13   4      123.92       98.37     13.70 o 
  -3  13   4     1332.22     1306.57     34.19 o 
  -2  13   4       11.52        6.49      7.78 o 
  -1  13   4      153.61      141.64     12.15 o 
   0  13   4      417.44      393.36     17.77 o 
   1  13   4      991.69      998.75     36.72 o 
   2  13   4       16.87        7.49      9.21 o 
   3  13   4      227.22      192.07     19.61 o 
   4  13   4      172.89      171.56     19.32 o 
   5  13   4      105.22      123.28     26.60 o 
   6  13   4      275.84      280.09     26.10 o 
  -8  14   4       10.35       -4.01     10.74 o 
  -7  14   4      201.47      203.88     22.11 o 
  -6  14   4      485.37      505.05     22.78 o 
  -5  14   4        0.73        1.11      9.02 o 
  -4  14   4      165.97      146.83     13.38 o 
  -3  14   4      248.95      241.26     19.47 o 
  -2  14   4      220.89      227.65     21.66 o 
  -1  14   4        2.90        3.80      6.70 o 
   0  14   4      233.44      238.45     15.55 o 
   1  14   4       87.00       71.47     12.77 o 
   2  14   4        6.20        1.15     14.71 o 
   3  14   4       17.77        2.36      9.45 o 
   4  14   4      153.94      158.59     26.98 o 
   5  14   4        0.35        4.06     11.44 o 
  -8  15   4      137.73      144.23     21.20 o 
  -7  15   4      445.09      436.27     31.06 o 
  -6  15   4       48.98       50.70     13.26 o 
  -5  15   4      336.75      371.38     21.25 o 
  -4  15   4      362.24      370.53     20.85 o 
  -3  15   4       22.49        6.87     10.64 o 
  -2  15   4      128.38      125.87     12.74 o 
  -1  15   4      569.28      576.65     22.11 o 
   0  15   4      281.51      283.25     59.62 o 
   1  15   4      337.78      341.75     25.37 o 
   2  15   4        0.09      -11.66      7.77 o 
   3  15   4        1.07       11.15     10.26 o 
   4  15   4       63.20       74.33     15.40 o 
   5  15   4       71.37       60.32     16.26 o 
  -7  16   4       33.48       33.45     13.00 o 
  -6  16   4      116.79      110.02     22.45 o 
  -5  16   4      211.99      214.33     17.25 o 
  -4  16   4       81.37       90.94     12.41 o 
  -3  16   4        0.66       -6.07      7.00 o 
  -2  16   4      124.34      143.92     15.08 o 
  -1  16   4      159.83      146.36     18.58 o 
   0  16   4       29.04       37.18     12.44 o 
   1  16   4       15.22        2.06     23.09 o 
   2  16   4       95.75      103.22     16.23 o 
   3  16   4        0.16        7.27     10.30 o 
   4  16   4       24.66       24.14     22.12 o 
  -7  17   4      297.99      393.62     30.95 o 
  -6  17   4       68.51       51.63     14.23 o 
  -5  17   4       82.41       89.37     13.15 o 
  -4  17   4       48.04       50.31     13.48 o 
  -3  17   4        0.02       -1.30      7.64 o 
  -2  17   4        0.93       -4.81      7.58 o 
  -1  17   4      189.19      196.61     20.98 o 
   0  17   4        2.17        4.09     11.97 o 
   1  17   4      557.03      541.62     62.95 o 
   2  17   4       50.72       82.89     16.25 o 
   3  17   4      184.28      237.29     24.37 o 
   4  17   4       25.13       36.61     14.33 o 
  -6  18   4       30.14       28.99     13.18 o 
  -5  18   4        8.29       10.88      9.52 o 
  -4  18   4      107.97      122.00     14.91 o 
  -3  18   4       20.45       22.54      9.51 o 
  -2  18   4       36.51       15.92      9.73 o 
  -1  18   4     2531.69     2510.28     73.75 o 
   0  18   4      717.01      708.30     35.18 o 
   1  18   4      102.60      119.99     28.23 o 
   2  18   4      200.75      188.11     37.91 o 
   3  18   4       97.82      101.30     18.81 o 
  -5  19   4       31.14       35.99     12.97 o 
  -4  19   4      174.19      188.89     34.50 o 
  -3  19   4      168.45      177.88     17.03 o 
  -2  19   4       15.80       21.56      9.68 o 
  -1  19   4      515.25      600.45     35.98 o 
   0  19   4      140.94      135.21     19.84 o 
   1  19   4        7.26       16.49     13.10 o 
   2  19   4        6.38       17.50     13.08 o 
  -4  20   4       56.96       62.64     13.43 o 
  -3  20   4       12.36        4.08      9.58 o 
  -2  20   4       93.98       82.67     17.00 o 
  -1  20   4      165.23      192.72     23.37 o 
   0  20   4      374.87      456.09     82.46 o 
  -1 -21   5       32.35       37.19     14.34 o 
   0 -21   5        8.04       38.90     20.17 o 
   1 -21   5        2.24        2.02     11.11 o 
   2 -21   5        8.63        1.65     11.99 o 
   3 -21   5      151.77      144.53     20.34 o 
  -2 -20   5       20.40       17.06     18.88 o 
  -1 -20   5       31.75       32.52     14.88 o 
   0 -20   5      250.24      239.52     22.52 o 
   1 -20   5      162.30      160.46     25.80 o 
   2 -20   5       12.28        6.05     11.05 o 
   3 -20   5      237.30      289.58     25.53 o 
   4 -20   5       84.53       95.12     21.66 o 
  -3 -19   5       34.60       19.58     19.28 o 
  -2 -19   5      112.91      130.00     18.14 o 
  -1 -19   5       94.14      107.69     16.30 o 
   0 -19   5       35.29       37.29      9.82 o 
   1 -19   5       77.46       58.66     13.25 o 
   2 -19   5      109.13      102.54     19.56 o 
   3 -19   5      296.52      285.69     24.86 o 
   4 -19   5        0.17      -12.36     10.00 o 
   5 -19   5        3.99       -1.42     12.67 o 
  -4 -18   5       79.21      142.46     30.26 o 
  -3 -18   5      155.52      155.80     28.76 o 
  -2 -18   5      168.61      146.94     25.53 o 
  -1 -18   5      122.35      104.45     15.46 o 
   0 -18   5        7.42        7.83      7.82 o 
   1 -18   5      239.72      245.86     29.22 o 
   2 -18   5       14.83       26.50     20.94 o 
   3 -18   5       12.06       39.34     11.87 o 
   4 -18   5       84.83      108.36     16.60 o 
   5 -18   5       95.49       71.69     18.76 o 
   6 -18   5      105.09       83.69     17.11 o 
  -5 -17   5        0.01       17.81     18.04 o 
  -4 -17   5        2.27       21.46     16.82 o 
  -3 -17   5       96.32       77.13     14.78 o 
  -2 -17   5        0.71        5.41      8.97 o 
  -1 -17   5        1.03        4.05      6.77 o 
   0 -17   5        0.81       -7.34      6.90 o 
   1 -17   5      464.30      473.93     30.63 o 
   2 -17   5      126.66      122.84     21.63 o 
   3 -17   5      422.41      377.80     26.67 o 
   4 -17   5        1.49      -13.35      8.90 o 
   5 -17   5        3.19       16.23     11.19 o 
   6 -17   5      125.53      124.11     19.53 o 
   7 -17   5      246.53      293.43     37.06 o 
  -6 -16   5       11.04       31.86     20.64 o 
  -5 -16   5      396.75      363.47     42.54 o 
  -4 -16   5        6.40       25.49     17.34 o 
  -3 -16   5       34.65       36.17     19.83 o 
  -2 -16   5      123.21      147.32     50.33 o 
  -1 -16   5      211.28      211.92     14.81 o 
   0 -16   5      342.64      335.31     20.93 o 
   1 -16   5       71.78       83.29     10.20 o 
   2 -16   5        1.16       -6.55      8.62 o 
   3 -16   5      128.79      117.34     15.53 o 
   4 -16   5      170.76      196.58     25.28 o 
   5 -16   5      227.05      207.25     21.00 o 
   6 -16   5       23.38      -10.56      9.98 o 
   7 -16   5       24.40       37.28     14.58 o 
  -6 -15   5       52.26       64.01     24.06 o 
  -5 -15   5       11.63      -15.82     13.32 o 
  -4 -15   5        6.11      -14.87     11.87 o 
  -3 -15   5        6.62        1.55      8.43 o 
  -2 -15   5       28.77       40.17      8.52 o 
  -1 -15   5       30.79       33.65     11.52 o 
   0 -15   5     1001.86      997.34     28.33 o 
   1 -15   5       88.70       77.75      9.84 o 
   2 -15   5       24.35       19.45     20.10 o 
   3 -15   5      189.41      157.69     16.70 o 
   4 -15   5        0.65        5.32      9.30 o 
   5 -15   5        1.24        8.90      9.84 o 
   6 -15   5      490.10      480.71     40.77 o 
   7 -15   5      233.16      214.97     31.16 o 
  -7 -14   5       35.80       47.89     21.68 o 
  -6 -14   5       14.22        8.41     17.43 o 
  -5 -14   5       34.00       19.68     16.79 o 
  -4 -14   5      200.01      230.84     19.95 o 
  -3 -14   5      967.03      959.35     35.34 o 
  -2 -14   5     1353.71     1352.21     33.30 o 
  -1 -14   5      138.67      166.32     12.44 o 
   0 -14   5      166.66      154.33     12.15 o 
   1 -14   5       60.17       67.42      8.97 o 
   2 -14   5        2.68       -2.56      7.98 o 
   3 -14   5       67.70       72.48     12.68 o 
   4 -14   5        0.68       -4.31      8.83 o 
   5 -14   5       15.63       18.30     10.22 o 
   6 -14   5       70.78       44.85     13.08 o 
   7 -14   5       86.26       73.64     23.38 o 
   8 -14   5        6.11        5.41     15.89 o 
  -7 -13   5      216.12      245.72     36.76 o 
  -6 -13   5      119.87      135.46     29.25 o 
  -5 -13   5      774.55      726.42     50.05 o 
  -4 -13   5       61.80       43.61     10.90 o 
  -3 -13   5      131.51      140.76     15.01 o 
  -2 -13   5       81.54       86.25     13.00 o 
  -1 -13   5     2722.02     2682.25     53.71 o 
   0 -13   5      420.56      427.38     17.10 o 
   1 -13   5       16.91       11.93      6.38 o 
   2 -13   5      927.20      878.61     24.84 o 
   3 -13   5        0.02       -2.97      7.81 o 
   4 -13   5      436.41      418.09     26.33 o 
   5 -13   5       41.69       53.46     12.16 o 
   6 -13   5       22.01       16.57     10.61 o 
   7 -13   5      206.55      239.61     23.39 o 
   8 -13   5        0.01       -0.88     11.19 o 
  -7 -12   5       64.91       72.18     22.48 o 
  -6 -12   5       37.65       35.14     18.75 o 
  -5 -12   5       40.21       39.05     18.06 o 
  -4 -12   5     1298.00     1299.71     99.86 o 
  -3 -12   5        0.99       -1.38      5.11 o 
  -2 -12   5      145.61      127.33     21.91 o 
  -1 -12   5      280.75      278.30     14.24 o 
   0 -12   5      718.72      766.43     22.28 o 
   1 -12   5     1474.08     1466.41     39.49 o 
   2 -12   5     2601.43     2553.51     50.88 o 
   3 -12   5       71.91      101.30     13.25 o 
   4 -12   5      240.71      196.37     17.69 o 
   5 -12   5       95.55      100.29     14.58 o 
   6 -12   5      293.78      322.63     24.75 o 
   7 -12   5      194.42      211.38     26.45 o 
   8 -12   5        7.99        4.74     11.01 o 
  -8 -11   5       43.58       29.13     20.07 o 
  -7 -11   5        2.16        1.01     14.23 o 
  -6 -11   5      591.19      470.78     44.55 o 
  -5 -11   5       30.76       35.52     15.73 o 
  -4 -11   5      255.82      239.31     26.72 o 
  -3 -11   5      463.82      472.15     24.24 o 
  -2 -11   5      264.67      271.33     17.50 o 
  -1 -11   5      171.63      201.69     12.75 o 
   0 -11   5      683.96      666.03     19.73 o 
   1 -11   5      278.90      303.54     13.26 o 
   2 -11   5       15.42       15.07      6.02 o 
   3 -11   5        2.01       -5.47      7.37 o 
   4 -11   5        1.94       11.60      9.00 o 
   5 -11   5       35.41       43.36     11.48 o 
   6 -11   5        2.73       -8.21      8.71 o 
   7 -11   5      414.77      436.57     29.31 o 
   8 -11   5        4.29        5.18     15.03 o 
  -8 -10   5      131.61       99.08     26.61 o 
  -7 -10   5        0.29       10.82     15.36 o 
  -6 -10   5       33.75       35.95     17.52 o 
  -5 -10   5     1537.25     1464.22     44.58 o 
  -4 -10   5      677.72      630.55     25.37 o 
  -3 -10   5       98.69       98.88      8.64 o 
  -2 -10   5       45.87       46.01     13.23 o 
  -1 -10   5       12.20       13.54      5.11 o 
   0 -10   5      681.06      682.80     19.30 o 
   1 -10   5      162.73      152.89      9.57 o 
   2 -10   5     1088.03     1140.24     26.43 o 
   3 -10   5      147.22      161.65     28.06 o 
   4 -10   5      505.11      486.79     23.65 o 
   5 -10   5      606.49      569.96     69.09 o 
   6 -10   5        6.15       14.78      9.65 o 
   7 -10   5       88.15       81.03     14.65 o 
   8 -10   5        1.24      -15.27     11.71 o 
   9 -10   5      178.88      192.63     22.77 o 
  -8  -9   5       42.42       72.63     23.64 o 
  -7  -9   5        0.16       -1.68     13.98 o 
  -6  -9   5       13.14       18.57     13.44 o 
  -5  -9   5      243.23      248.04     20.74 o 
  -4  -9   5       11.73       17.89      5.74 o 
  -3  -9   5     2187.90     2184.86     42.87 o 
  -2  -9   5      183.48      165.36      9.66 o 
  -1  -9   5       66.46       73.39      6.81 o 
   0  -9   5      301.99      312.35     12.23 o 
   1  -9   5     2187.45     2160.35     41.91 o 
   2  -9   5     1158.25     1138.66     25.69 o 
   3  -9   5        2.88       20.22      4.32 o 
   4  -9   5        5.46        8.40      8.07 o 
   5  -9   5      240.15      209.05     17.88 o 
   6  -9   5      393.57      318.02     24.28 o 
   7  -9   5       38.05       19.03     10.58 o 
   8  -9   5       30.55        7.58     12.50 o 
   9  -9   5       14.32       17.45     25.86 o 
  -9  -8   5        3.18       12.51     16.85 o 
  -8  -8   5       32.77       14.83     16.23 o 
  -7  -8   5      273.30      313.39     37.35 o 
  -6  -8   5     1383.22     1448.63     69.26 o 
  -5  -8   5        4.23        5.05      6.87 o 
  -4  -8   5      103.01       81.02     12.46 o 
  -3  -8   5      433.13      430.28     14.36 o 
  -2  -8   5     3642.34     3617.98     75.51 o 
  -1  -8   5       73.94       79.17      6.64 o 
   0  -8   5     1640.60     1767.46     34.81 o 
   1  -8   5     2039.33     2081.93     39.79 o 
   2  -8   5    11307.89    11317.32    182.57 o 
   3  -8   5        3.41       10.51      7.62 o 
   4  -8   5        0.15        1.82      7.01 o 
   5  -8   5      707.18      738.74     29.72 o 
   6  -8   5      672.72      640.04     28.67 o 
   7  -8   5      167.91      141.56     20.39 o 
   8  -8   5      254.33      221.82     21.17 o 
  -9  -7   5      240.90      265.23     37.79 o 
  -8  -7   5      391.53      368.05     40.75 o 
  -7  -7   5        7.51       -8.19     11.42 o 
  -6  -7   5     1371.89     1254.73     54.12 o 
  -5  -7   5        0.34        1.05      4.96 o 
  -4  -7   5      551.78      502.28     15.78 o 
  -3  -7   5      161.81      201.12      9.60 o 
  -2  -7   5      477.60      529.50     14.65 o 
  -1  -7   5     1208.03     1280.37     32.22 o 
   0  -7   5     1932.27     1945.30     36.69 o 
   1  -7   5     1211.61     1091.70     23.41 o 
   2  -7   5     2509.15     2756.77     49.38 o 
   3  -7   5        4.33        8.09      6.35 o 
   4  -7   5       50.29       56.15     10.08 o 
   5  -7   5     1139.54     1076.45     40.64 o 
   6  -7   5        4.81        4.21      8.52 o 
   7  -7   5       72.85       84.83     14.99 o 
   8  -7   5      425.39      406.00     37.61 o 
   9  -7   5       12.59       11.95     17.87 o 
  -9  -6   5      460.00      458.99     46.97 o 
  -8  -6   5      133.71      137.92     26.36 o 
  -7  -6   5      256.33      302.78     34.99 o 
  -6  -6   5      456.00      495.22     32.04 o 
  -5  -6   5      229.06      252.17     12.16 o 
  -4  -6   5     1061.14     1073.43     32.63 o 
  -3  -6   5      537.31      478.28     23.86 o 
  -2  -6   5      823.41     1047.49     30.11 o 
  -1  -6   5      554.39      611.51     19.56 o 
   0  -6   5      878.78      929.87     20.12 o 
   1  -6   5     5631.67     6052.84    245.81 o 
   2  -6   5       62.41       71.99     10.39 o 
   3  -6   5      175.67      188.30     14.07 o 
   4  -6   5       27.48       35.00      8.45 o 
   5  -6   5      128.85      164.50     15.19 o 
   6  -6   5      176.53      149.55     15.54 o 
   7  -6   5      800.27      770.55     32.17 o 
   8  -6   5      193.47      199.50     31.26 o 
   9  -6   5      252.98      234.49     35.20 o 
  -9  -5   5        6.45        4.25     12.49 o 
  -8  -5   5      138.33      133.12     24.56 o 
  -7  -5   5        1.02       -3.26     11.00 o 
  -6  -5   5      615.01      616.14     21.93 o 
  -5  -5   5      346.26      367.54     14.09 o 
  -4  -5   5      378.50      377.82     12.64 o 
  -3  -5   5      109.42       94.26      7.72 o 
  -2  -5   5     1886.29     2158.99     38.92 o 
  -1  -5   5       10.83        8.77      3.10 o 
   0  -5   5      154.72      178.52      7.54 o 
   1  -5   5     1261.40     1434.71     27.30 o 
   2  -5   5     1043.55     1163.55     31.56 o 
   3  -5   5      206.05      213.88     14.33 o 
   4  -5   5      237.70      185.76     19.61 o 
   5  -5   5      738.30      714.51     27.42 o 
   6  -5   5     1478.17     1445.72     44.18 o 
   7  -5   5        9.34       22.77     13.57 o 
   8  -5   5      293.85      356.82     40.26 o 
   9  -5   5       70.05      101.05     25.17 o 
  -9  -4   5        7.87       18.45     15.25 o 
  -8  -4   5       39.08       26.56     15.98 o 
  -7  -4   5      131.17      121.05     13.94 o 
  -6  -4   5     2343.70     2264.79     51.82 o 
  -5  -4   5      119.97      120.89      8.92 o 
  -4  -4   5      497.64      517.25     26.07 o 
  -3  -4   5     8154.92     8822.01    142.41 o 
  -2  -4   5     7335.99     7612.34    122.40 o 
  -1  -4   5      246.39      254.80      7.94 o 
   0  -4   5       71.51       97.52      8.46 o 
   1  -4   5      729.50      723.97     15.67 o 
   2  -4   5     2719.53     2674.57     59.39 o 
   3  -4   5      674.34      570.17     20.74 o 
   4  -4   5      114.89      117.21      7.06 o 
   5  -4   5      223.63      236.85     17.11 o 
   6  -4   5      546.65      534.95     32.58 o 
   7  -4   5      205.84      215.84     19.04 o 
   8  -4   5      424.16      387.15     41.69 o 
   9  -4   5       88.98      102.73     25.59 o 
 -10  -3   5      119.61      107.22     25.55 o 
  -9  -3   5       36.49       17.92     16.40 o 
  -8  -3   5       42.60       29.65     15.49 o 
  -7  -3   5      779.35      702.04     28.48 o 
  -6  -3   5       33.55       27.22      8.57 o 
  -5  -3   5        7.48        3.00      4.27 o 
  -4  -3   5      424.68      465.23     13.86 o 
  -3  -3   5        3.27        3.22      3.58 o 
  -2  -3   5       19.92       40.56      3.06 o 
  -1  -3   5     3175.09     3090.89     51.61 o 
   0  -3   5      172.74      159.80      6.61 o 
   1  -3   5      277.28      278.28      8.19 o 
   2  -3   5     7046.95     7246.13    144.29 o 
   3  -3   5       29.04       29.76      3.66 o 
   4  -3   5     2570.80     2618.80     48.47 o 
   5  -3   5     1918.17     2071.63     55.39 o 
   6  -3   5      971.13     1026.08     42.05 o 
   7  -3   5      285.26      272.52     32.45 o 
   8  -3   5      359.57      401.67     41.71 o 
   9  -3   5       40.18       20.27     18.65 o 
 -10  -2   5       44.82       53.07     19.32 o 
  -9  -2   5        4.12       26.79     16.24 o 
  -8  -2   5      103.10       83.21     19.77 o 
  -7  -2   5      559.92      509.67     36.84 o 
  -6  -2   5      409.29      404.14     19.14 o 
  -5  -2   5       68.45       62.42      7.14 o 
  -4  -2   5        0.04       -0.04      3.20 o 
  -3  -2   5       37.18       32.86      3.81 o 
  -2  -2   5     3524.94     3684.88     77.98 o 
  -1  -2   5     2030.33     1977.06     34.01 o 
   0  -2   5      206.48      181.66      8.81 o 
   1  -2   5     4890.82     4894.56     79.96 o 
   2  -2   5      506.12      519.21     12.88 o 
   3  -2   5       83.48       96.40      6.91 o 
   4  -2   5       97.52       92.35      7.08 o 
   5  -2   5     2050.57     2003.48     43.88 o 
   6  -2   5      729.53      715.81     42.33 o 
   7  -2   5      903.31      947.90     52.87 o 
   8  -2   5      193.96      215.59     31.12 o 
   9  -2   5       13.02        5.11     15.94 o 
 -10  -1   5       28.25       24.75     16.53 o 
  -9  -1   5        7.76       10.66     13.23 o 
  -8  -1   5        5.91        2.80     12.25 o 
  -7  -1   5       64.14       47.14     10.58 o 
  -6  -1   5       81.45       99.32      9.29 o 
  -5  -1   5        2.73        1.48      4.30 o 
  -4  -1   5      927.54     1011.48     22.79 o 
  -3  -1   5     1655.96     1695.85     31.79 o 
  -2  -1   5      872.19      936.03     18.33 o 
  -1  -1   5      183.27      196.98      7.68 o 
   0  -1   5     1753.19     1746.45     54.92 o 
   1  -1   5     7082.55     7201.78    115.45 o 
   2  -1   5      333.78      361.89     10.68 o 
   3  -1   5        0.05        2.56      3.27 o 
   4  -1   5      235.97      236.74     20.78 o 
   5  -1   5      793.90      815.68     21.81 o 
   6  -1   5      553.75      550.99     36.74 o 
   7  -1   5      669.27      574.77     40.28 o 
   8  -1   5       48.42       37.11     17.03 o 
   9  -1   5       28.41       10.25     16.95 o 
 -10   0   5        2.85       14.84     15.62 o 
  -9   0   5      207.93      186.21     27.45 o 
  -8   0   5      616.71      579.59     21.43 o 
  -7   0   5     1998.78     1993.43     43.91 o 
  -6   0   5      501.62      499.09     17.65 o 
  -5   0   5     1678.23     1739.33     36.11 o 
  -4   0   5      250.09      243.12     10.29 o 
  -3   0   5     5200.67     5601.81     92.56 o 
  -2   0   5     1190.28     1240.58     23.63 o 
  -1   0   5     1354.89     1347.52     24.90 o 
   0   0   5       16.95        5.87      2.62 o 
   1   0   5     5620.12     5716.54     92.88 o 
   2   0   5      114.24       86.29      5.83 o 
   3   0   5      837.97      897.40     20.44 o 
   4   0   5     2100.47     2249.53     42.99 o 
   5   0   5        0.34        3.17      6.58 o 
   6   0   5      360.88      403.26     36.83 o 
   7   0   5      190.74      184.18     27.12 o 
   8   0   5      272.00      331.31     38.82 o 
   9   0   5       46.12       44.13     20.63 o 
 -10   1   5      451.77      430.51     42.86 o 
  -9   1   5      103.37      116.09     22.89 o 
  -8   1   5      214.14      215.93     15.20 o 
  -7   1   5        3.99       -5.43      7.16 o 
  -6   1   5      263.75      284.31     21.22 o 
  -5   1   5      273.01      316.38     13.02 o 
  -4   1   5     3153.73     3355.19     59.87 o 
  -3   1   5      224.70      190.26     12.12 o 
  -2   1   5     2004.63     2125.07     45.36 o 
  -1   1   5     1904.25     2030.07     36.08 o 
   0   1   5      263.75      304.06      9.27 o 
   1   1   5       49.35       49.21      4.50 o 
   2   1   5     2458.67     2636.34     56.76 o 
   3   1   5     2232.88     2212.56     88.88 o 
   4   1   5      488.54      529.99     15.77 o 
   5   1   5      251.10      267.48     12.73 o 
   6   1   5       83.82       73.40     11.11 o 
   7   1   5        3.38       15.74     13.75 o 
   8   1   5       82.31       98.87     23.22 o 
   9   1   5      255.67      323.02     40.50 o 
 -10   2   5        1.36        6.72     16.16 o 
  -9   2   5       45.25       79.05     19.96 o 
  -8   2   5       23.52       30.35     10.94 o 
  -7   2   5      505.82      575.50     20.52 o 
  -6   2   5       10.03        3.75      5.64 o 
  -5   2   5      702.97      774.66     26.91 o 
  -4   2   5     5009.98     5087.44     87.10 o 
  -3   2   5      908.13     1036.37     26.96 o 
  -2   2   5     1981.88     2153.80     39.06 o 
  -1   2   5     8401.20     8360.19    134.02 o 
   0   2   5      227.53      231.97     11.70 o 
   1   2   5    10903.58    11524.52    183.13 o 
   2   2   5    11500.41    11378.59    834.73 o 
   3   2   5      181.98      143.69      8.00 o 
   4   2   5      358.83      340.29     12.21 o 
   5   2   5       50.97       43.70     12.27 o 
   6   2   5       35.96       29.17      8.18 o 
   7   2   5       93.48      113.14     23.12 o 
   8   2   5       37.71       50.44     18.97 o 
   9   2   5       77.19      101.05     27.12 o 
  -9   3   5      191.62      232.42     21.34 o 
  -8   3   5     1229.75     1244.03     33.96 o 
  -7   3   5      880.98      921.70     26.93 o 
  -6   3   5       67.38       67.65      8.69 o 
  -5   3   5       88.89       99.11      8.73 o 
  -4   3   5      148.76      136.89      8.96 o 
  -3   3   5      162.40      149.86     17.27 o 
  -2   3   5      889.62      893.52     19.92 o 
  -1   3   5     5191.73     5399.45     89.11 o 
   0   3   5      303.34      316.68     10.13 o 
   1   3   5      389.02      393.29     11.63 o 
   2   3   5     4231.79     4934.40    117.41 o 
   3   3   5       75.43       83.74      6.09 o 
   4   3   5      495.52      467.51     20.94 o 
   5   3   5       13.57        7.26      7.40 o 
   6   3   5       12.55       14.89      8.22 o 
   7   3   5       32.39       28.81     17.12 o 
   8   3   5      234.23      248.61     35.02 o 
  -9   4   5      743.06      715.90     32.43 o 
  -8   4   5      444.36      482.39     34.78 o 
  -7   4   5       65.34      100.36     21.65 o 
  -6   4   5      117.91      132.82     40.36 o 
  -5   4   5       32.22       21.79      5.97 o 
  -4   4   5     2280.78     2310.23     45.04 o 
  -3   4   5     1425.30     1550.35     31.91 o 
  -2   4   5     1719.44     1816.53     35.01 o 
  -1   4   5     5982.29     6011.26     99.27 o 
   0   4   5     4302.99     4177.46     70.84 o 
   1   4   5       24.53       27.11      4.30 o 
   2   4   5        6.89       -1.98      3.20 o 
   3   4   5       69.57       70.52     10.79 o 
   4   4   5     3971.81     3917.80     89.90 o 
   5   4   5       55.98       61.24     10.74 o 
   6   4   5       20.89       15.35     11.49 o 
   7   4   5      115.56      125.41     16.28 o 
   8   4   5      174.89      154.94     28.43 o 
  -9   5   5       15.81        6.86     12.31 o 
  -8   5   5       25.21       18.43      8.15 o 
  -7   5   5     2080.50     2055.04     71.01 o 
  -6   5   5       55.98       65.38     13.06 o 
  -5   5   5        2.34        6.83      5.25 o 
  -4   5   5       93.76       93.65      8.13 o 
  -3   5   5      907.94      850.71     23.12 o 
  -2   5   5        1.47        7.19      3.79 o 
  -1   5   5      569.20      486.09     14.08 o 
   0   5   5        0.51       -1.56      4.19 o 
   1   5   5      747.27      748.33     18.32 o 
   2   5   5       73.51       85.10      6.18 o 
   3   5   5       55.81       65.35      9.65 o 
   4   5   5        0.12        0.55      6.22 o 
   5   5   5     1228.83     1177.52     39.26 o 
   6   5   5      369.10      378.45     35.74 o 
   7   5   5       71.02       73.22     13.89 o 
   8   5   5      117.67       88.29     23.08 o 
 -10   6   5       12.16       33.74     20.06 o 
  -9   6   5      139.15      129.23     17.07 o 
  -8   6   5      283.39      296.63     23.97 o 
  -7   6   5     1941.47     1970.03     45.55 o 
  -6   6   5      336.63      349.04     28.06 o 
  -5   6   5      705.16      731.78     21.97 o 
  -4   6   5        5.37        4.81      4.68 o 
  -3   6   5      293.88      264.46     11.74 o 
  -2   6   5     2344.49     2484.20     46.91 o 
  -1   6   5      526.04      470.85     19.05 o 
   0   6   5      188.49      170.94     15.41 o 
   1   6   5      289.66      302.86     11.24 o 
   2   6   5      961.69     1015.85     22.88 o 
   3   6   5       87.43       98.28     11.76 o 
   4   6   5      530.60      588.55     25.37 o 
   5   6   5      515.14      504.37     25.17 o 
   6   6   5        0.00       12.84      8.94 o 
   7   6   5       18.81       17.75     10.43 o 
   8   6   5      333.80      422.62     44.72 o 
 -10   7   5      135.04      160.27     29.90 o 
  -9   7   5        0.22       -3.50     12.76 o 
  -8   7   5       15.55       11.43      8.15 o 
  -7   7   5        1.57       23.76      7.76 o 
  -6   7   5      665.69      704.59     23.39 o 
  -5   7   5       42.73       52.56     12.87 o 
  -4   7   5     1883.10     2022.37     42.36 o 
  -3   7   5       62.36       54.89      8.50 o 
  -2   7   5      446.09      514.89     16.20 o 
  -1   7   5     1187.79     1156.43     26.36 o 
   0   7   5      352.84      355.53     12.96 o 
   1   7   5     1929.48     1891.71     37.80 o 
   2   7   5        7.36       12.16      4.29 o 
   3   7   5      138.29      166.54     20.13 o 
   4   7   5      478.47      484.19     23.86 o 
   5   7   5       17.26        7.05      7.96 o 
   6   7   5        1.62       -8.94      7.65 o 
   7   7   5        0.02       -1.14      8.74 o 
   8   7   5       46.59       96.26     16.90 o 
 -10   8   5       36.18       31.17     16.62 o 
  -9   8   5      325.07      334.79     37.37 o 
  -8   8   5      401.81      428.66     36.25 o 
  -7   8   5       81.72       68.92     10.02 o 
  -6   8   5      188.50      202.49     14.28 o 
  -5   8   5      109.02      118.99     13.86 o 
  -4   8   5       37.96       46.64      7.45 o 
  -3   8   5      619.87      707.51     20.59 o 
  -2   8   5        0.29       -4.97      4.08 o 
  -1   8   5      287.49      269.95     13.72 o 
   0   8   5      125.18      147.50      9.55 o 
   1   8   5     1591.13     1600.80     33.90 o 
   2   8   5      928.14      878.28     31.05 o 
   3   8   5      505.78      458.77     44.95 o 
   4   8   5        0.05       -5.83      7.69 o 
   5   8   5        5.25       12.16      8.67 o 
   6   8   5        0.78       -0.63      8.02 o 
   7   8   5       45.07       49.50     12.98 o 
  -9   9   5       35.28       55.74     14.60 o 
  -8   9   5       43.84       24.70      8.89 o 
  -7   9   5      161.98      176.64     15.91 o 
  -6   9   5       35.46       36.22      8.33 o 
  -5   9   5      258.88      274.36     15.89 o 
  -4   9   5      191.01      166.53     12.09 o 
  -3   9   5      199.07      195.62     18.01 o 
  -2   9   5      263.19      278.42     14.21 o 
  -1   9   5      692.16      663.35     22.12 o 
   0   9   5     1975.17     2025.91     41.81 o 
   1   9   5        4.84        3.89      4.87 o 
   2   9   5      188.82      213.17     17.23 o 
   3   9   5      815.06      821.27     32.03 o 
   4   9   5     3165.43     2838.08     74.17 o 
   5   9   5       30.82       38.43     11.49 o 
   6   9   5       86.70       87.06     14.64 o 
   7   9   5      180.01      175.18     21.00 o 
  -9  10   5       10.58       15.31     11.76 o 
  -8  10   5       51.83       66.70     13.14 o 
  -7  10   5        8.51        5.08      7.35 o 
  -6  10   5        9.21       -2.83      6.48 o 
  -5  10   5       31.28       42.54      8.34 o 
  -4  10   5     5885.61     6172.55    109.50 o 
  -3  10   5      134.75      111.28     10.19 o 
  -2  10   5       31.34       24.27      6.57 o 
  -1  10   5      128.15      129.90     10.45 o 
   0  10   5     1133.57     1141.27     33.65 o 
   1  10   5        0.43       13.65     16.41 o 
   2  10   5        4.31       -0.66      7.64 o 
   3  10   5      456.34      437.91     24.67 o 
   4  10   5     1269.76     1148.14     40.92 o 
   5  10   5        0.04       -5.44      8.23 o 
   6  10   5       55.84       48.88     13.42 o 
   7  10   5       47.87       45.13     14.18 o 
  -9  11   5        5.23       -8.68     10.54 o 
  -8  11   5       66.46       66.70     19.90 o 
  -7  11   5      117.33      112.01     14.31 o 
  -6  11   5       42.99       37.63      8.85 o 
  -5  11   5       12.78       19.37      7.45 o 
  -4  11   5        1.40        8.06      6.38 o 
  -3  11   5      228.75      248.60     24.21 o 
  -2  11   5      263.70      243.15     14.43 o 
  -1  11   5      896.15      856.65     38.27 o 
   0  11   5       55.42       75.32      8.92 o 
   1  11   5       21.85       11.84      7.84 o 
   2  11   5      553.69      508.46     26.96 o 
   3  11   5     1151.81     1063.94     38.58 o 
   4  11   5      189.60      191.13     19.73 o 
   5  11   5       12.70        4.52      9.96 o 
   6  11   5        1.28       11.93     10.51 o 
  -9  12   5       30.70       56.16     23.41 o 
  -8  12   5       31.05       26.85     24.17 o 
  -7  12   5      399.06      411.55     80.64 o 
  -6  12   5      181.73      168.84     19.47 o 
  -5  12   5      678.23      700.36     24.76 o 
  -4  12   5      197.04      208.13     19.58 o 
  -3  12   5       32.40       34.64      7.95 o 
  -2  12   5      101.62      126.39     12.99 o 
  -1  12   5      588.05      610.95     26.19 o 
   0  12   5      832.62      810.09     24.31 o 
   1  12   5      313.36      294.61     48.15 o 
   2  12   5      350.32      342.97     23.89 o 
   3  12   5       49.91       37.79     11.33 o 
   4  12   5       38.62       40.74     11.58 o 
   5  12   5        7.94       25.31     16.33 o 
   6  12   5        3.27        5.71     11.41 o 
  -8  13   5      305.79      327.72     27.35 o 
  -7  13   5       85.53       81.72     12.13 o 
  -6  13   5        5.95       12.20      9.53 o 
  -5  13   5      492.67      512.07     26.87 o 
  -4  13   5      359.47      391.12     24.00 o 
  -3  13   5       25.32       11.84      8.99 o 
  -2  13   5       11.13        4.96      8.46 o 
  -1  13   5      137.27      117.17     11.52 o 
   0  13   5      201.93      192.91     13.54 o 
   1  13   5      775.21      708.02     30.84 o 
   2  13   5        0.05      -10.57      7.04 o 
   3  13   5      258.82      281.48     23.79 o 
   4  13   5        2.58        5.52     12.27 o 
   5  13   5        8.88       17.92     11.39 o 
   6  13   5      225.47      269.64     26.56 o 
  -8  14   5       85.75      111.90     18.76 o 
  -7  14   5      120.09      138.18     18.96 o 
  -6  14   5       68.95       69.45     11.23 o 
  -5  14   5        0.07      -13.12     11.54 o 
  -4  14   5      221.71      223.90     19.51 o 
  -3  14   5       20.74       25.54      9.80 o 
  -2  14   5      459.30      455.44     20.35 o 
  -1  14   5        4.45        3.66      6.73 o 
   0  14   5       76.91       87.50     14.25 o 
   1  14   5      262.97      279.82     42.38 o 
   2  14   5      876.93      789.56     46.21 o 
   3  14   5      571.72      557.19     31.03 o 
   4  14   5        0.53        7.76      9.99 o 
   5  14   5       88.36       97.61     33.72 o 
  -8  15   5      572.05      567.90     39.35 o 
  -7  15   5       47.77       62.92     14.30 o 
  -6  15   5       39.59       23.52      9.32 o 
  -5  15   5      306.89      294.36     18.91 o 
  -4  15   5        0.58        1.85      7.40 o 
  -3  15   5        1.46        9.59      9.79 o 
  -2  15   5       54.15       56.05      9.78 o 
  -1  15   5       20.33       30.43     11.56 o 
   0  15   5      716.11      705.55     32.85 o 
   1  15   5       17.01       10.13      9.81 o 
   2  15   5       70.26      107.37     16.35 o 
   3  15   5      297.22      265.18     24.71 o 
   4  15   5        6.54        3.54     10.31 o 
   5  15   5       26.01       25.50     13.02 o 
  -7  16   5       51.54       88.34     16.78 o 
  -6  16   5       47.65       52.39     11.24 o 
  -5  16   5        0.35       -0.92     13.62 o 
  -4  16   5       66.96       53.59     10.88 o 
  -3  16   5       12.02       14.49      8.50 o 
  -2  16   5      117.85      113.04     13.54 o 
  -1  16   5       73.32       69.74     10.92 o 
   0  16   5      301.65      283.52     24.00 o 
   1  16   5       46.01       59.28     13.69 o 
   2  16   5      136.79      148.93     19.46 o 
   3  16   5       48.99       50.13     18.78 o 
   4  16   5       41.71       48.13     14.82 o 
  -7  17   5       34.27       29.41     26.82 o 
  -6  17   5      222.95      226.87     23.65 o 
  -5  17   5      636.83      668.10     27.67 o 
  -4  17   5      116.43      105.13     13.68 o 
  -3  17   5       22.74       18.94      9.01 o 
  -2  17   5      668.50      706.27     38.97 o 
  -1  17   5      157.82      166.76     19.65 o 
   0  17   5       29.77       27.02     12.19 o 
   1  17   5       24.90       34.18     13.23 o 
   2  17   5        0.43       -0.98     10.03 o 
   3  17   5      589.46      550.13     42.20 o 
  -6  18   5       94.15      119.00     19.28 o 
  -5  18   5      114.60      140.36     15.75 o 
  -4  18   5       11.65        8.40     11.89 o 
  -3  18   5       16.73       24.49      9.97 o 
  -2  18   5       12.16        6.07     14.60 o 
  -1  18   5      114.36       95.06     16.94 o 
   0  18   5      104.22      118.79     17.99 o 
   1  18   5       42.36       55.69     15.13 o 
   2  18   5       14.40        4.64     12.33 o 
  -5  19   5       17.93       16.91     10.87 o 
  -4  19   5       57.74       80.64     13.33 o 
  -3  19   5        4.83        8.79      9.59 o 
  -2  19   5      247.90      253.47     24.63 o 
  -1  19   5       43.76       68.63     15.60 o 
   0  19   5      227.08      210.15     23.32 o 
   1  19   5        5.89        7.58     14.85 o 
  -4  20   5       10.76       16.24     12.52 o 
  -3  20   5        0.56       -0.08      8.70 o 
  -2  20   5        0.13       -2.59     11.67 o 
  -1  20   5       25.87       36.82     17.99 o 
   0  20   5        3.81        3.23     13.21 o 
  -1 -21   6       65.37       72.78     23.17 o 
   0 -21   6       29.28       51.83     21.52 o 
   1 -21   6      171.36      189.93     50.60 o 
   2 -21   6       35.93       15.96     12.65 o 
   3 -21   6        6.01       -7.58     11.46 o 
  -2 -20   6        0.21      -13.59     15.42 o 
  -1 -20   6      166.96      178.98     20.66 o 
   0 -20   6       15.50       37.49     12.76 o 
   1 -20   6       60.38      100.43     16.74 o 
   2 -20   6        0.24        2.07     10.92 o 
   3 -20   6        1.77        6.31     11.99 o 
   4 -20   6       12.64        7.33     12.53 o 
  -3 -19   6      465.96      470.98     46.88 o 
  -2 -19   6       31.55       40.76     19.19 o 
  -1 -19   6       90.86       78.02     14.96 o 
   0 -19   6      146.53      159.31     15.46 o 
   1 -19   6       69.17       61.64     14.19 o 
   2 -19   6        3.49       14.41     10.89 o 
   3 -19   6       25.02       26.85     12.54 o 
   4 -19   6        3.69       10.06     12.16 o 
   5 -19   6       26.38       13.34     15.75 o 
  -4 -18   6        0.47        8.75     18.23 o 
  -3 -18   6       44.77       54.26     21.47 o 
  -2 -18   6      207.67      226.74     31.62 o 
  -1 -18   6        0.11        7.61      9.71 o 
   0 -18   6      172.64      165.24     17.57 o 
   1 -18   6      304.89      336.14     25.05 o 
   2 -18   6        4.39       10.58     16.37 o 
   3 -18   6       48.96       36.76     12.62 o 
   4 -18   6      113.24      127.68     32.51 o 
   5 -18   6      152.95      131.29     19.01 o 
   6 -18   6       14.62       -7.97     11.40 o 
  -5 -17   6      110.25       68.48     24.59 o 
  -4 -17   6       69.28       72.85     23.41 o 
  -3 -17   6      221.96      241.76     33.62 o 
  -2 -17   6      145.79      164.83     22.62 o 
  -1 -17   6      172.15      199.56     16.13 o 
   0 -17   6      108.16       99.14     13.46 o 
   1 -17   6      194.87      206.02     19.32 o 
   2 -17   6      193.85      181.83     19.14 o 
   3 -17   6       38.90       34.37     31.51 o 
   4 -17   6       36.09       53.00     13.45 o 
   5 -17   6      200.26      190.56     20.63 o 
   6 -17   6        5.22       22.39     22.70 o 
  -6 -16   6      110.90      110.16     29.52 o 
  -5 -16   6       54.51       53.02     22.85 o 
  -4 -16   6        3.54       11.20     14.46 o 
  -3 -16   6      214.64      267.70     34.62 o 
  -2 -16   6      732.60      683.16     55.61 o 
  -1 -16   6      234.45      217.03     16.22 o 
   0 -16   6      238.60      235.69     15.91 o 
   1 -16   6       44.37       45.25      9.06 o 
   2 -16   6       34.23       40.39     11.80 o 
   3 -16   6      783.94      789.69     33.72 o 
   4 -16   6      103.77      103.21     40.36 o 
   5 -16   6       48.34       37.80     12.30 o 
   6 -16   6      146.84      162.61     20.83 o 
   7 -16   6       28.57        1.70     12.25 o 
  -6 -15   6       12.44       30.37     21.90 o 
  -5 -15   6      164.05      181.57     31.78 o 
  -4 -15   6       40.35       71.88     21.16 o 
  -3 -15   6      365.67      375.28     23.26 o 
  -2 -15   6      449.05      429.72     24.79 o 
  -1 -15   6      379.75      378.31     17.36 o 
   0 -15   6      165.90      177.16     13.20 o 
   1 -15   6     1929.03     1927.78     75.77 o 
   2 -15   6      165.03      159.07     16.92 o 
   3 -15   6       32.50       12.87      9.50 o 
   4 -15   6       31.25       11.70     18.54 o 
   5 -15   6      165.21      134.56     18.88 o 
   6 -15   6       69.36       65.89     17.49 o 
   7 -15   6       29.45       16.84     12.61 o 
  -7 -14   6      501.90      465.90     50.69 o 
  -6 -14   6      249.31      283.24     37.83 o 
  -5 -14   6      119.77      136.82     27.70 o 
  -4 -14   6       74.12       83.03     20.84 o 
  -3 -14   6      339.57      349.54     45.50 o 
  -2 -14   6       66.97       45.01      7.92 o 
  -1 -14   6       59.11       64.26      8.81 o 
   0 -14   6        4.22       11.52      6.45 o 
   1 -14   6       48.13       45.70      8.36 o 
   2 -14   6     1317.99     1263.10     55.98 o 
   3 -14   6      144.06      146.16     16.27 o 
   4 -14   6       39.10       34.86     10.88 o 
   5 -14   6        7.12        7.71      9.72 o 
   6 -14   6        5.50       15.30     11.49 o 
   7 -14   6      367.63      328.69     27.59 o 
  -7 -13   6       10.54       15.38     16.61 o 
  -6 -13   6      640.22      640.81     48.88 o 
  -5 -13   6      309.38      369.51     40.20 o 
  -4 -13   6        3.77       -0.57     13.61 o 
  -3 -13   6      270.43      269.16     14.89 o 
  -2 -13   6      129.44      125.10     10.66 o 
  -1 -13   6      748.55      732.22     22.55 o 
   0 -13   6     1007.38      950.58     26.13 o 
   1 -13   6      248.33      243.20     17.68 o 
   2 -13   6      201.80      231.83     18.70 o 
   3 -13   6      586.34      561.09     58.16 o 
   4 -13   6        5.20       -8.68     11.46 o 
   5 -13   6        0.10       -1.73      8.58 o 
   6 -13   6        9.92        9.56     10.54 o 
   7 -13   6      251.52      244.14     26.24 o 
   8 -13   6       95.12       71.97     16.54 o 
  -7 -12   6      268.46      299.23     38.81 o 
  -6 -12   6      211.57      222.75     32.44 o 
  -5 -12   6       12.68        8.39     15.73 o 
  -4 -12   6       23.64       43.02     16.22 o 
  -3 -12   6      348.73      389.37     16.33 o 
  -2 -12   6      766.82      758.29     22.14 o 
  -1 -12   6     1576.36     1576.54     35.44 o 
   0 -12   6      286.21      272.86     13.75 o 
   1 -12   6     1284.45     1243.73     29.99 o 
   2 -12   6       80.04       78.50      8.42 o 
   3 -12   6      455.68      392.35     49.65 o 
   4 -12   6       10.52        4.15      8.47 o 
   5 -12   6      162.50      154.93     17.30 o 
   6 -12   6        6.38        7.82     11.13 o 
   7 -12   6       26.04       29.36     12.32 o 
   8 -12   6      257.59      230.34     23.69 o 
  -8 -11   6      277.87      334.26     43.10 o 
  -7 -11   6      381.28      389.54     43.31 o 
  -6 -11   6        2.89       34.64     17.77 o 
  -5 -11   6      493.28      361.82     37.96 o 
  -4 -11   6     1016.41     1049.71     42.01 o 
  -3 -11   6     1016.89      998.26     25.71 o 
  -2 -11   6      302.57      315.05     14.13 o 
  -1 -11   6      610.45      618.02     18.89 o 
   0 -11   6     1066.15     1130.57     27.43 o 
   1 -11   6      148.34      135.65     16.12 o 
   2 -11   6        0.48        0.03      4.88 o 
   3 -11   6      617.91      595.89     25.90 o 
   4 -11   6       64.38       75.41     12.38 o 
   5 -11   6       39.03       31.54     10.88 o 
   6 -11   6       61.66       45.85     17.75 o 
   7 -11   6      120.60      132.61     17.86 o 
   8 -11   6      128.34      114.53     18.18 o 
  -8 -10   6        5.46       10.91     17.33 o 
  -7 -10   6      480.38      473.58     46.38 o 
  -6 -10   6        3.75       -2.11     12.05 o 
  -5 -10   6     1437.45     1416.79     68.40 o 
  -4 -10   6      120.04      119.79      9.73 o 
  -3 -10   6      413.21      408.62     15.24 o 
  -2 -10   6      108.27       97.27      8.31 o 
  -1 -10   6     4386.12     4285.67     75.78 o 
   0 -10   6        0.91        1.84      4.56 o 
   1 -10   6      892.14      930.37     23.34 o 
   2 -10   6      404.65      425.73     14.61 o 
   3 -10   6     1428.80     1367.18     40.98 o 
   4 -10   6       35.40       16.17      9.17 o 
   5 -10   6       73.03       68.13     12.51 o 
   6 -10   6        7.03       -6.61      8.18 o 
   7 -10   6       64.79       37.06     15.04 o 
   8 -10   6      385.27      364.12     28.19 o 
  -8  -9   6      487.14      612.34     49.38 o 
  -7  -9   6        9.74       25.93     16.96 o 
  -6  -9   6       39.60       39.74     16.36 o 
  -5  -9   6      243.72      212.29     27.92 o 
  -4  -9   6     3061.89     3168.11     59.61 o 
  -3  -9   6       58.46       58.17      9.40 o 
  -2  -9   6      709.01      746.65     19.73 o 
  -1  -9   6      232.38      214.60     10.47 o 
   0  -9   6      847.33      744.54     27.15 o 
   1  -9   6     3147.95     3314.76     59.83 o 
   2  -9   6      394.31      453.20     18.64 o 
   3  -9   6      349.88      367.97     19.65 o 
   4  -9   6      428.87      406.77     23.45 o 
   5  -9   6        3.52       -6.65      7.52 o 
   6  -9   6       41.43       48.24     11.48 o 
   7  -9   6      450.80      397.17     46.59 o 
   8  -9   6      323.29      330.10     30.30 o 
  -9  -8   6      140.72      149.22     30.50 o 
  -8  -8   6        3.44       29.58     17.30 o 
  -7  -8   6      184.48      157.98     27.18 o 
  -6  -8   6      461.01      493.72     39.54 o 
  -5  -8   6       71.29       60.29      9.86 o 
  -4  -8   6      402.12      392.52     14.23 o 
  -3  -8   6      217.80      255.07     13.82 o 
  -2  -8   6      771.36      756.94     19.31 o 
  -1  -8   6     2114.33     2274.95     42.83 o 
   0  -8   6     1402.11     1484.01     30.50 o 
   1  -8   6     1920.37     1890.38     36.94 o 
   2  -8   6     1177.29     1110.30     24.03 o 
   3  -8   6     2451.48     2559.82     62.47 o 
   4  -8   6      727.85      722.48     40.23 o 
   5  -8   6      381.44      400.74     33.22 o 
   6  -8   6      109.71       93.99     13.83 o 
   7  -8   6       41.67       42.10     12.25 o 
   8  -8   6       44.26       25.18     11.95 o 
   9  -8   6       43.58       33.92     20.44 o 
  -9  -7   6      183.32      163.31     31.54 o 
  -8  -7   6       18.24       50.64     20.06 o 
  -7  -7   6       53.91       37.33     16.44 o 
  -6  -7   6      102.05      109.45     21.05 o 
  -5  -7   6      492.19      491.14     18.41 o 
  -4  -7   6      268.22      264.77     11.69 o 
  -3  -7   6       10.37        5.63      3.84 o 
  -2  -7   6     2462.56     2683.61     48.79 o 
  -1  -7   6       14.03       24.30      4.85 o 
   0  -7   6       38.03       30.96      4.71 o 
   1  -7   6     4484.08     4525.88     77.10 o 
   2  -7   6     1086.53     1220.76     50.22 o 
   3  -7   6      291.28      262.41     17.18 o 
   4  -7   6     1527.44     1509.65     43.57 o 
   5  -7   6      740.26      777.07     30.28 o 
   6  -7   6        2.03        0.47      8.00 o 
   7  -7   6        3.14      -12.34      8.29 o 
   8  -7   6        6.70       10.39     15.25 o 
   9  -7   6        0.39        1.38     16.03 o 
  -9  -6   6      346.61      429.03     46.14 o 
  -8  -6   6       13.96       35.92     17.79 o 
  -7  -6   6      604.52      501.18     39.23 o 
  -6  -6   6      477.00      455.27     35.52 o 
  -5  -6   6       53.55       74.64      7.72 o 
  -4  -6   6       19.48       21.70      4.93 o 
  -3  -6   6        0.84        5.26      3.66 o 
  -2  -6   6     3658.80     3813.28     65.42 o 
  -1  -6   6     2547.69     2833.80     55.61 o 
   0  -6   6      450.48      469.43     13.06 o 
   1  -6   6       40.18       32.33      4.12 o 
   2  -6   6      611.18      653.12     22.59 o 
   3  -6   6      422.00      452.49     19.84 o 
   4  -6   6      756.58      767.51     27.90 o 
   5  -6   6      456.63      413.16     22.23 o 
   6  -6   6        3.51        4.00      8.18 o 
   7  -6   6      600.91      625.32     39.68 o 
   8  -6   6        2.90        1.70     14.44 o 
   9  -6   6        5.71        9.60     16.17 o 
  -9  -5   6        5.62       20.93     16.83 o 
  -8  -5   6      128.68      141.86     25.88 o 
  -7  -5   6      242.38      255.68     30.88 o 
  -6  -5   6       24.52       37.12      9.07 o 
  -5  -5   6      954.57      989.11     24.28 o 
  -4  -5   6        6.93        7.42      3.35 o 
  -3  -5   6     2079.86     2248.62     41.37 o 
  -2  -5   6       58.71       73.74      5.02 o 
  -1  -5   6     3542.49     3503.85     59.66 o 
   0  -5   6        2.26        3.91      3.56 o 
   1  -5   6       59.40       58.95      4.58 o 
   2  -5   6      226.61      222.24     23.13 o 
   3  -5   6      730.45      727.25     25.03 o 
   4  -5   6      900.36      909.67     50.07 o 
   5  -5   6     1933.32     1856.43     50.95 o 
   6  -5   6      128.71       94.85     18.53 o 
   7  -5   6      432.11      464.46     47.35 o 
   8  -5   6      283.62      307.20     37.21 o 
   9  -5   6        0.57       33.89     18.98 o 
  -9  -4   6       88.92       85.67     23.37 o 
  -8  -4   6        0.06       -6.36     12.19 o 
  -7  -4   6      370.55      259.18     30.99 o 
  -6  -4   6      157.46      150.75     10.80 o 
  -5  -4   6      384.53      355.84     31.45 o 
  -4  -4   6     1626.26     1631.76     32.66 o 
  -3  -4   6      615.27      633.31     18.18 o 
  -2  -4   6     1825.23     1872.85     33.63 o 
  -1  -4   6      874.71      775.28     16.63 o 
   0  -4   6     1095.04     1107.71     22.20 o 
   1  -4   6      626.63      616.20     14.43 o 
   2  -4   6        0.11        0.23      4.93 o 
   3  -4   6      841.57      812.87     25.95 o 
   4  -4   6      103.25      115.44     12.03 o 
   5  -4   6     1603.38     1643.02     62.88 o 
   6  -4   6       12.76       10.64      8.40 o 
   7  -4   6        7.14       -3.37      8.28 o 
   8  -4   6       13.54       24.33     16.75 o 
   9  -4   6        7.70       -0.03     15.31 o 
  -9  -3   6       16.31       22.90     16.09 o 
  -8  -3   6     1204.39     1177.72     62.03 o 
  -7  -3   6      364.82      367.68     61.67 o 
  -6  -3   6      372.47      410.14     49.64 o 
  -5  -3   6      163.18      168.30     10.06 o 
  -4  -3   6     6982.58     7304.58    120.54 o 
  -3  -3   6      116.58      136.35      7.15 o 
  -2  -3   6      707.73      723.05     22.06 o 
  -1  -3   6      164.23      193.20     10.40 o 
   0  -3   6      201.78      205.45      7.60 o 
   1  -3   6      967.04      990.33     20.28 o 
   2  -3   6     3000.16     3155.99     54.48 o 
   3  -3   6      339.49      357.13     10.92 o 
   4  -3   6      207.39      235.95     11.56 o 
   5  -3   6      707.97      727.35     33.09 o 
   6  -3   6      251.97      250.48     18.58 o 
   7  -3   6      431.80      358.67     37.55 o 
   8  -3   6      264.51      246.67     33.62 o 
   9  -3   6      115.20      140.73     29.78 o 
 -10  -2   6       19.43       37.53     17.79 o 
  -9  -2   6      319.05      297.41     35.90 o 
  -8  -2   6       30.22       -7.99     11.46 o 
  -7  -2   6       18.70        6.55      5.18 o 
  -6  -2   6      583.44      582.52     18.68 o 
  -5  -2   6       37.80       44.59      6.18 o 
  -4  -2   6       80.19      110.09      7.25 o 
  -3  -2   6       38.83       54.06      4.33 o 
  -2  -2   6      546.81      514.05     17.52 o 
  -1  -2   6     3209.45     3242.05     54.32 o 
   0  -2   6      641.40      582.62     16.75 o 
   1  -2   6      177.09      174.12      7.32 o 
   2  -2   6      677.94      771.59     31.37 o 
   3  -2   6      558.15      546.91     14.74 o 
   4  -2   6     3176.61     3243.39     58.79 o 
   5  -2   6      386.56      353.39     26.45 o 
   6  -2   6       15.90        6.27      7.84 o 
   7  -2   6       61.87       65.89     19.04 o 
   8  -2   6      344.30      354.97     40.46 o 
   9  -2   6       30.04       41.70     20.06 o 
 -10  -1   6      225.00      166.66     29.80 o 
  -9  -1   6      172.90      196.22     29.39 o 
  -8  -1   6       92.31       35.92     41.12 o 
  -7  -1   6       49.09       44.74      9.03 o 
  -6  -1   6       43.12       52.94      7.65 o 
  -5  -1   6      235.09      222.21     11.10 o 
  -4  -1   6     4610.33     4885.32    105.04 o 
  -3  -1   6      270.78      280.77     15.92 o 
  -2  -1   6      358.56      417.61      9.94 o 
  -1  -1   6       67.13       83.64      4.79 o 
   0  -1   6     3509.43     1921.34     57.58 o 
   1  -1   6       20.33       24.13      3.62 o 
   2  -1   6     2673.80     2722.73     48.31 o 
   3  -1   6     1620.26     1796.70     34.92 o 
   4  -1   6      414.13      439.98     14.47 o 
   5  -1   6      229.35      207.30     11.49 o 
   6  -1   6       30.14       41.10     14.63 o 
   7  -1   6       40.71       24.31     15.42 o 
   8  -1   6       37.50       26.13     16.20 o 
   9  -1   6       48.51       65.43     23.33 o 
 -10   0   6       50.17       17.71     17.33 o 
  -9   0   6      962.19     1035.64     59.01 o 
  -8   0   6      247.01      201.10     18.60 o 
  -7   0   6       13.24       18.95     13.59 o 
  -6   0   6        0.01        6.49      7.32 o 
  -5   0   6      318.20      331.45     19.93 o 
  -4   0   6      220.84      226.53     15.69 o 
  -3   0   6      944.62     1014.96     21.64 o 
  -2   0   6     1183.85     1257.25     24.43 o 
  -1   0   6    12539.46    12086.80    511.36 o 
   0   0   6      359.28      325.90     33.48 o 
   1   0   6      328.59      349.11     12.69 o 
   2   0   6       30.54       56.26      7.80 o 
   3   0   6      896.76      832.30     20.00 o 
   4   0   6       37.34       56.14      6.55 o 
   5   0   6        5.40       12.77      5.42 o 
   6   0   6        0.07       -4.07      9.83 o 
   7   0   6      400.22      460.53     42.75 o 
   8   0   6       45.36       46.09     18.84 o 
   9   0   6       43.68       42.43     21.80 o 
 -10   1   6       58.41       60.39     21.95 o 
  -9   1   6       16.13       33.05     15.93 o 
  -8   1   6       46.13       45.46     11.79 o 
  -7   1   6      312.72      266.14     40.77 o 
  -6   1   6      810.56      798.66     22.80 o 
  -5   1   6        1.05        3.62      4.52 o 
  -4   1   6      660.24      673.93     24.22 o 
  -3   1   6      190.53      228.98      9.25 o 
  -2   1   6     2722.71     2721.01     47.74 o 
  -1   1   6     2535.15     2484.39     43.76 o 
   0   1   6      160.59      115.16      6.55 o 
   1   1   6     1263.46     1264.59     32.45 o 
   2   1   6      443.30      446.56     48.42 o 
   3   1   6     1271.14     1214.06     26.24 o 
   4   1   6      256.93      281.11     12.70 o 
   5   1   6       71.45       86.12     11.12 o 
   6   1   6      382.15      378.86     38.71 o 
   7   1   6      629.59      647.01     44.43 o 
   8   1   6       57.04       53.20     19.62 o 
   9   1   6      252.52      256.76     36.84 o 
 -10   2   6       89.67       76.03     21.71 o 
  -9   2   6        3.53        2.60     10.29 o 
  -8   2   6      349.15      349.17     24.16 o 
  -7   2   6       25.92       10.10      8.32 o 
  -6   2   6      442.39      439.02     24.17 o 
  -5   2   6      905.27      863.79     22.78 o 
  -4   2   6      179.60      193.10     15.15 o 
  -3   2   6     1211.38     1448.47     29.65 o 
  -2   2   6     1586.78     1708.16     32.73 o 
  -1   2   6     3021.88     3123.89     93.41 o 
   0   2   6     1017.25     1070.54     28.51 o 
   1   2   6     1432.37     1580.73     30.73 o 
   2   2   6       10.01        7.51      3.73 o 
   3   2   6      279.87      290.55     11.20 o 
   4   2   6       22.33       17.92      4.37 o 
   6   2   6     1197.58      590.35     34.03 o 
   7   2   6      721.90      728.33     47.41 o 
   8   2   6      296.79      296.43     37.29 o 
  -9   3   6      598.99      682.66     32.74 o 
  -8   3   6     1215.46     1222.48     33.93 o 
  -7   3   6      203.82      192.26     13.53 o 
  -6   3   6     3040.13     3101.33     76.08 o 
  -4   3   6       45.72       47.03      6.15 o 
  -3   3   6     2263.00     2494.43     58.79 o 
  -2   3   6      612.84      524.12     18.91 o 
  -1   3   6      795.56      937.58     20.72 o 
   0   3   6       25.79       28.89      4.38 o 
   1   3   6      152.88      176.40      8.71 o 
   2   3   6        5.24        4.75      3.66 o 
   3   3   6        3.78       -0.73      3.62 o 
   4   3   6       94.84      115.93     12.32 o 
   5   3   6       34.09       33.28      9.39 o 
   6   3   6       37.39       34.23      9.56 o 
   7   3   6      481.27      442.05     42.93 o 
   8   3   6       68.32       74.42     22.66 o 
 -10   4   6      241.34      305.88     37.54 o 
  -9   4   6      746.69      772.64     35.08 o 
  -8   4   6       96.15       86.82     14.05 o 
  -7   4   6       10.09       10.08      6.75 o 
  -6   4   6      662.22      738.15     26.80 o 
  -5   4   6       67.40       65.96      7.89 o 
  -4   4   6      234.71      229.72     11.45 o 
  -3   4   6      281.32      300.10     11.93 o 
  -2   4   6     3703.02     3717.78     65.03 o 
  -1   4   6     4400.00     4819.60     81.67 o 
   0   4   6     1152.12     1147.70     24.67 o 
   1   4   6     2267.58     2570.60     47.15 o 
   2   4   6      828.94      815.60     19.85 o 
   3   4   6      436.15      469.58     14.22 o 
   4   4   6     1192.69     1131.20     36.38 o 
   5   4   6      169.09      128.25     21.64 o 
   6   4   6       38.97       34.26     15.17 o 
   7   4   6       25.89        5.33     14.08 o 
   8   4   6      168.28      220.27     33.38 o 
  -9   5   6       93.42       90.70     12.56 o 
  -8   5   6       17.04       11.28      7.78 o 
  -7   5   6       32.02       25.29      7.74 o 
  -6   5   6      160.90      173.24     12.64 o 
  -5   5   6        8.41        6.40      5.61 o 
  -4   5   6       43.94       55.93      7.06 o 
  -3   5   6      545.38      540.19     16.50 o 
  -2   5   6     2844.90     3271.44     58.98 o 
  -1   5   6     1463.69     1595.56     32.43 o 
   0   5   6      860.59      860.23     20.65 o 
   1   5   6      257.56      217.47      9.87 o 
   2   5   6      689.55      678.77     17.87 o 
   3   5   6      197.92      206.72     15.88 o 
   4   5   6        1.14        8.41      7.28 o 
   5   5   6      471.55      504.29     24.86 o 
   6   5   6      167.94      222.30     19.96 o 
   7   5   6      130.49      149.03     24.39 o 
   8   5   6       12.31       14.03     17.34 o 
  -9   6   6        4.73       -0.92      8.65 o 
  -8   6   6       46.17       55.21     10.26 o 
  -7   6   6       35.71       38.91      8.60 o 
  -6   6   6       25.94       26.05      7.26 o 
  -5   6   6      118.77       97.75     13.25 o 
  -4   6   6      141.57      154.55     10.60 o 
  -3   6   6     1842.73     1956.84     39.88 o 
  -2   6   6       42.57       43.59      5.90 o 
  -1   6   6     5842.71     5942.64    100.49 o 
   0   6   6      267.67      290.39     11.54 o 
   1   6   6      194.92      241.29     16.99 o 
   2   6   6       68.19       61.80      6.41 o 
   3   6   6     1486.84     1463.89     42.94 o 
   4   6   6       66.30       71.81     22.74 o 
   5   6   6      773.47      758.39     43.87 o 
   6   6   6      529.20      470.63     37.65 o 
   7   6   6       67.88       63.24     13.47 o 
   8   6   6       28.95       16.09     16.06 o 
  -9   7   6        0.73       -7.83     13.44 o 
  -8   7   6      171.78      178.78     27.04 o 
  -7   7   6      103.32      101.31     11.65 o 
  -6   7   6       65.08       61.03      8.99 o 
  -5   7   6      831.43      830.23     24.56 o 
  -4   7   6       29.63       24.47      6.31 o 
  -3   7   6     1106.77     1128.47     42.92 o 
  -2   7   6     2969.67     3126.41     58.30 o 
  -1   7   6     1025.45     1003.08     24.57 o 
   0   7   6      434.66      444.78     30.68 o 
   1   7   6      553.41      599.03     17.46 o 
   2   7   6       65.12       65.61     18.23 o 
   3   7   6      403.69      417.24     22.54 o 
   4   7   6       96.87       99.77     13.68 o 
   5   7   6     1118.84      932.28     36.14 o 
   6   7   6       86.97       84.16     14.09 o 
   7   7   6       72.50       62.59     13.81 o 
  -9   8   6       76.70       83.66     12.44 o 
  -8   8   6       41.33       56.95     10.74 o 
  -7   8   6       35.51       50.18      9.77 o 
  -6   8   6       99.09       89.23     10.36 o 
  -5   8   6      385.04      342.64     25.04 o 
  -4   8   6        0.19        0.97      5.25 o 
  -3   8   6      646.12      698.77     30.74 o 
  -2   8   6      514.90      512.04     17.38 o 
  -1   8   6     1551.05     1514.40     33.39 o 
   0   8   6     1187.66     1137.99     28.65 o 
   1   8   6      239.78      249.07     12.34 o 
   2   8   6     1007.58      947.77     33.16 o 
   3   8   6      147.12      197.04     17.42 o 
   4   8   6      234.92      203.31     26.31 o 
   5   8   6       92.10      119.42     15.65 o 
   6   8   6      191.77      194.05     20.83 o 
   7   8   6      107.99      102.50     17.04 o 
  -9   9   6       20.09        9.09     13.84 o 
  -8   9   6      160.16      172.44     15.27 o 
  -7   9   6        0.39       20.73      7.78 o 
  -6   9   6     1559.99     1647.86     40.50 o 
  -5   9   6      601.05      638.82     22.34 o 
  -4   9   6       55.91       62.52      8.78 o 
  -3   9   6      997.91      933.40     25.83 o 
  -2   9   6      673.56      684.96     20.96 o 
  -1   9   6       13.37       13.45      6.80 o 
   0   9   6       84.89       83.40      8.51 o 
   1   9   6       65.70       71.86      7.99 o 
   2   9   6      184.71      157.83     15.70 o 
   3   9   6     1092.65      961.70     35.50 o 
   4   9   6        7.95       19.81      9.23 o 
   5   9   6       98.79       74.31     13.89 o 
   6   9   6      373.18      372.90     38.43 o 
   7   9   6      134.59      126.31     19.19 o 
  -9  10   6       53.05       97.20     23.66 o 
  -8  10   6       10.24       -0.34      7.66 o 
  -7  10   6      398.59      377.20     29.38 o 
  -6  10   6     1202.95     1217.37     33.77 o 
  -5  10   6     3117.93     3195.19     76.53 o 
  -4  10   6        7.98       13.48     11.20 o 
  -3  10   6      967.01      916.39     26.11 o 
  -2  10   6      931.66      926.05     25.95 o 
  -1  10   6       12.09        6.21      5.55 o 
   0  10   6       96.85       85.05      9.06 o 
   1  10   6      431.97      408.21     16.06 o 
   2  10   6      267.91      274.07     20.85 o 
   3  10   6        4.06        6.67      8.10 o 
   4  10   6      110.98      121.43     16.14 o 
   5  10   6     1321.15     1302.63     46.89 o 
   6  10   6      772.62      841.57     38.01 o 
   7  10   6        8.60       -1.13     25.10 o 
  -9  11   6      190.43      161.38     22.29 o 
  -8  11   6       17.56        8.58     13.08 o 
  -7  11   6       48.31       59.66     11.12 o 
  -6  11   6     1046.57     1085.30     32.19 o 
  -5  11   6      718.47      771.17     25.72 o 
  -4  11   6        5.17        7.11      7.00 o 
  -3  11   6      676.49      597.75     21.22 o 
  -2  11   6     1427.71     1470.03     35.52 o 
  -1  11   6      246.98      241.04     14.49 o 
   0  11   6      104.27      115.79     11.05 o 
   1  11   6        1.85        1.95     11.84 o 
   2  11   6       20.23       17.44      9.27 o 
   3  11   6      164.64      148.47     17.12 o 
   4  11   6      145.20      123.46     16.59 o 
   5  11   6      767.95      811.65     39.29 o 
   6  11   6      278.18      252.45     69.53 o 
  -9  12   6        0.09       12.21     11.79 o 
  -8  12   6      114.47       95.46     22.38 o 
  -7  12   6      363.76      367.51     21.73 o 
  -6  12   6       62.17       59.97     10.19 o 
  -5  12   6      188.53      187.04     14.77 o 
  -4  12   6        0.67       -0.67      6.62 o 
  -3  12   6        2.36        2.52      6.62 o 
  -2  12   6      812.15      894.88     27.02 o 
  -1  12   6      209.57      218.90     16.63 o 
   0  12   6       32.69       36.23      7.82 o 
   1  12   6     1839.17     1870.13     55.58 o 
   2  12   6      188.09      210.42     19.46 o 
   3  12   6      187.71      161.25     18.09 o 
   4  12   6       32.52       33.68     12.11 o 
   5  12   6       76.54       56.78     14.45 o 
   6  12   6        1.55      -12.94     10.18 o 
  -8  13   6       54.27       33.58     13.15 o 
  -7  13   6       17.75       16.09     10.79 o 
  -6  13   6        0.03        5.53      7.90 o 
  -5  13   6        9.07        9.59      8.15 o 
  -4  13   6        3.55        0.59      6.72 o 
  -3  13   6       21.44       19.64     11.14 o 
  -2  13   6      200.63      210.75     14.92 o 
  -1  13   6      117.19      107.49     14.83 o 
   0  13   6      688.46      720.27     34.28 o 
   1  13   6       76.40       72.81     12.94 o 
   2  13   6        3.28       13.29      9.36 o 
   3  13   6       93.65       96.82     15.75 o 
   4  13   6       21.88       25.64     25.11 o 
   5  13   6      108.91      113.20     18.67 o 
  -8  14   6      354.75      365.00     29.61 o 
  -7  14   6      421.05      445.97     24.73 o 
  -6  14   6       22.02       32.79     11.93 o 
  -5  14   6       18.42       35.18     11.47 o 
  -4  14   6        2.37        0.01      9.29 o 
  -3  14   6     2110.93     2179.46     63.93 o 
  -2  14   6      455.37      413.80     50.07 o 
  -1  14   6      360.40      407.31     20.05 o 
   0  14   6      642.81      584.23     29.45 o 
   1  14   6      865.85      792.36     50.02 o 
   2  14   6      424.05      414.97     28.74 o 
   3  14   6       39.60       29.50     14.72 o 
   4  14   6        5.20       -1.43     10.08 o 
   5  14   6      115.17      146.27     20.55 o 
  -8  15   6       16.08       13.36     13.16 o 
  -7  15   6       58.14       57.61     13.65 o 
  -6  15   6       15.24       10.79     11.05 o 
  -5  15   6      136.60      134.56     17.35 o 
  -4  15   6        0.16        6.81      8.93 o 
  -3  15   6      487.55      520.86     22.61 o 
  -2  15   6        0.04       -9.27      6.73 o 
  -1  15   6        1.84        6.64      7.11 o 
   0  15   6      123.48      146.77     18.27 o 
   1  15   6       52.89       48.29     13.18 o 
   2  15   6       25.03       12.29     10.90 o 
   3  15   6       15.12       27.00     12.30 o 
   4  15   6      181.40      183.41     22.04 o 
  -7  16   6       67.95       68.94     25.64 o 
  -6  16   6        1.37        6.00      8.95 o 
  -5  16   6       30.44       20.60     10.97 o 
  -4  16   6       30.69       33.87      9.79 o 
  -3  16   6       89.59       91.68     11.97 o 
  -2  16   6        9.83       23.87      8.93 o 
  -1  16   6      754.66      768.26     34.73 o 
   0  16   6      133.11      130.40     21.78 o 
   1  16   6      133.08      144.63     31.64 o 
   2  16   6      109.78      118.98     17.85 o 
   3  16   6       84.70       65.42     15.16 o 
   4  16   6       53.40       64.33     16.08 o 
  -6  17   6       43.40       41.78     10.94 o 
  -5  17   6       41.28       62.24     11.90 o 
  -4  17   6       70.90       60.17     11.62 o 
  -3  17   6        3.25        0.47      8.04 o 
  -2  17   6      629.02      611.52     25.33 o 
  -1  17   6      788.97      732.96     34.98 o 
   0  17   6      456.11      455.43     31.46 o 
   1  17   6      159.05      165.23     26.19 o 
   2  17   6       71.52       71.26     16.07 o 
   3  17   6      144.11      148.48     21.17 o 
  -6  18   6       47.69       27.01     12.52 o 
  -5  18   6       19.37       29.64     11.02 o 
  -4  18   6      123.93      148.59     15.99 o 
  -3  18   6       23.52       27.90      9.89 o 
  -2  18   6       57.76       52.19     14.42 o 
  -1  18   6        1.35       13.38     11.68 o 
   0  18   6      149.85      181.16     30.17 o 
   1  18   6      143.69      153.85     22.93 o 
   2  18   6       20.01        4.96     20.37 o 
  -5  19   6       11.41      -11.14      9.31 o 
  -4  19   6        4.19       10.46      9.34 o 
  -3  19   6       69.46       58.97     12.27 o 
  -2  19   6      304.68      364.46     29.97 o 
  -1  19   6      199.09      216.05     24.43 o 
   0  19   6      413.46      431.69     48.31 o 
   1  19   6      367.75      383.60     31.82 o 
  -3  20   6       19.94       20.36     13.01 o 
  -2  20   6      300.07      324.32     47.04 o 
  -1  20   6        3.22       17.94     13.51 o 
   0 -21   7      141.20      178.79     30.96 o 
   1 -21   7       24.00       17.05     12.93 o 
   2 -21   7      119.25       92.20     20.41 o 
  -2 -20   7       50.34       33.69     19.10 o 
  -1 -20   7       19.25       22.15     17.21 o 
   0 -20   7      136.99      155.28     18.90 o 
   1 -20   7       24.76       52.81     14.28 o 
   2 -20   7        3.55        6.06     11.70 o 
   3 -20   7        5.25       14.79     12.70 o 
   4 -20   7       76.41      103.02     24.24 o 
  -3 -19   7        6.33        6.51     16.80 o 
  -2 -19   7      191.58      172.25     29.34 o 
  -1 -19   7      154.38      168.60     27.22 o 
   0 -19   7       19.36       29.29     11.69 o 
   1 -19   7       20.90       11.67     10.94 o 
   2 -19   7        0.87       -0.49     10.55 o 
   3 -19   7      610.18      597.36     54.82 o 
   4 -19   7      150.74      149.16     20.41 o 
   5 -19   7       31.59       10.71     12.91 o 
  -4 -18   7      200.17      238.78     36.10 o 
  -3 -18   7        0.93       -9.31     15.24 o 
  -2 -18   7        9.57       -4.62     13.72 o 
  -1 -18   7        7.61       13.66      8.31 o 
   0 -18   7      591.96      564.01     27.98 o 
   1 -18   7      199.43      169.35     19.50 o 
   2 -18   7        3.62      -13.19      8.89 o 
   3 -18   7       87.13       97.63     16.31 o 
   4 -18   7        2.13       26.86     12.10 o 
   5 -18   7      138.26      127.39     18.91 o 
  -5 -17   7      366.27      506.44     53.44 o 
  -4 -17   7      219.67      283.35     38.41 o 
  -3 -17   7       76.41      104.21     24.61 o 
  -2 -17   7       22.88        6.17     13.87 o 
  -1 -17   7       14.20        4.54     12.83 o 
   0 -17   7        0.91        6.73      7.21 o 
   1 -17   7      119.67      122.85     16.37 o 
   2 -17   7       23.33       12.87     10.76 o 
   3 -17   7       36.45       30.11     13.05 o 
   4 -17   7       49.41       36.93     12.50 o 
   5 -17   7       63.74       57.12     14.44 o 
   6 -17   7       17.12       26.87     19.92 o 
  -5 -16   7        5.69       -2.71     16.17 o 
  -4 -16   7       28.38       36.18     19.21 o 
  -3 -16   7      593.28      569.36     42.60 o 
  -2 -16   7      134.84      132.98     15.50 o 
  -1 -16   7      130.07      126.46     12.13 o 
   0 -16   7      199.85      220.89     17.73 o 
   1 -16   7      187.68      181.87     17.94 o 
   2 -16   7       39.47       47.66     11.84 o 
   3 -16   7      719.43      651.74     31.34 o 
   4 -16   7       86.54       94.76     15.18 o 
   5 -16   7      152.09      170.74     19.70 o 
   6 -16   7        0.32       11.82     25.98 o 
   7 -16   7        0.27       -0.90     11.52 o 
  -6 -15   7        8.96       20.05     18.94 o 
  -5 -15   7      120.23      164.07     31.47 o 
  -4 -15   7      462.53      503.66     46.19 o 
  -3 -15   7      123.07      136.87     24.91 o 
  -2 -15   7      314.19      322.76     18.12 o 
  -1 -15   7        7.54       -1.54      6.07 o 
   0 -15   7     1094.83     1069.53     29.57 o 
   1 -15   7        0.05        1.35      9.79 o 
   2 -15   7       36.00       56.80     12.22 o 
   3 -15   7       18.73        4.49      8.76 o 
   4 -15   7      536.47      505.65     28.89 o 
   5 -15   7      139.63       99.09     23.20 o 
   6 -15   7       24.56        9.08     11.13 o 
   7 -15   7        2.45       -2.40     11.88 o 
  -6 -14   7      230.47      271.68     37.91 o 
  -5 -14   7        0.55       28.78     17.64 o 
  -4 -14   7       92.06       98.28     22.70 o 
  -3 -14   7       68.20       70.76     18.90 o 
  -2 -14   7      434.80      433.39     17.92 o 
  -1 -14   7        3.61       -2.88      5.90 o 
   0 -14   7     1638.07     1674.67     38.70 o 
   1 -14   7      758.15      740.70     23.40 o 
   2 -14   7        3.66       -4.26      8.05 o 
   3 -14   7       96.46      121.51     15.29 o 
   4 -14   7       22.89        2.09      9.13 o 
   5 -14   7      104.25       85.63     15.24 o 
   6 -14   7      210.70      177.53     20.33 o 
   7 -14   7        0.51       -6.20     10.11 o 
  -7 -13   7        0.00       -9.20     15.15 o 
  -6 -13   7      161.73      187.15     31.58 o 
  -5 -13   7       76.82      104.28     24.59 o 
  -4 -13   7        4.25       -2.01     12.81 o 
  -3 -13   7      294.67      277.26     23.33 o 
  -2 -13   7      112.24      102.18      9.92 o 
  -1 -13   7      526.84      538.02     19.21 o 
   0 -13   7     1261.40     1237.55     30.76 o 
   1 -13   7      108.15      116.26     10.27 o 
   2 -13   7     1806.75     1805.75     51.56 o 
   3 -13   7     1013.91     1015.16     36.42 o 
   4 -13   7       27.21       17.85      9.88 o 
   5 -13   7        1.61       -3.07      8.96 o 
   6 -13   7      118.54      132.40     17.96 o 
   7 -13   7       46.90       39.77     13.25 o 
   8 -13   7      230.43      276.72     26.48 o 
  -7 -12   7      181.78      173.21     30.85 o 
  -6 -12   7      211.65      221.83     33.60 o 
  -5 -12   7     1330.99     1199.92     64.65 o 
  -4 -12   7      116.03       97.68     21.94 o 
  -3 -12   7       28.19       28.18      6.29 o 
  -2 -12   7      237.42      230.02     13.38 o 
  -1 -12   7        0.32       -1.66      5.44 o 
   0 -12   7      550.97      548.59     30.70 o 
   1 -12   7      598.01      631.96     25.77 o 
   2 -12   7     1039.03      999.67     39.95 o 
   3 -12   7     1034.64     1050.51     36.67 o 
   4 -12   7        7.45        9.16      8.93 o 
   5 -12   7       47.77       65.17     15.00 o 
   6 -12   7       11.95        9.15     13.06 o 
   7 -12   7       84.94       79.28     22.33 o 
   8 -12   7       32.38       31.35     13.51 o 
  -8 -11   7      146.58      165.60     30.59 o 
  -7 -11   7       31.56       34.70     19.58 o 
  -6 -11   7      184.47      217.62     31.70 o 
  -5 -11   7       89.05       29.90     15.86 o 
  -4 -11   7      445.24      369.72     20.74 o 
  -3 -11   7      100.04       99.71     11.55 o 
  -2 -11   7       54.59       42.54      7.00 o 
  -1 -11   7       31.72       41.01      7.60 o 
   0 -11   7      170.76      178.53     11.23 o 
   1 -11   7       84.61       73.21      7.81 o 
   2 -11   7       18.29       22.02      8.83 o 
   3 -11   7     1489.55     1472.90     44.59 o 
   4 -11   7      166.60      175.94     21.59 o 
   5 -11   7       51.86       60.58     12.42 o 
   6 -11   7      414.68      381.81     82.71 o 
   7 -11   7        9.90       10.95     17.38 o 
   8 -11   7        1.94      -15.64     10.42 o 
  -8 -10   7      448.81      511.16     52.24 o 
  -7 -10   7       67.06       52.55     19.46 o 
  -6 -10   7      531.62      557.83     42.93 o 
  -5 -10   7      544.01      616.29     42.69 o 
  -4 -10   7        1.66        2.11      6.77 o 
  -3 -10   7       72.54       66.30      7.61 o 
  -2 -10   7        1.58        4.04      5.31 o 
  -1 -10   7      203.16      195.05     11.12 o 
   0 -10   7      171.96      165.88     14.09 o 
   1 -10   7     1605.40     1717.52     36.02 o 
   2 -10   7      945.59      986.45     32.65 o 
   3 -10   7      562.29      551.95     36.50 o 
   4 -10   7      253.68      305.06     38.08 o 
   5 -10   7      322.84      305.26     22.47 o 
   6 -10   7      149.19      129.63     21.48 o 
   7 -10   7        0.03        0.68     10.41 o 
   8 -10   7      689.53      735.96     36.32 o 
  -8  -9   7       63.98       52.29     20.84 o 
  -7  -9   7      149.83      160.42     27.81 o 
  -6  -9   7       30.72       25.99     15.70 o 
  -5  -9   7        0.68       -5.88     10.70 o 
  -4  -9   7      127.00      121.25     14.72 o 
  -3  -9   7      122.21      123.30      8.93 o 
  -2  -9   7       15.44       19.83      5.25 o 
  -1  -9   7      298.12      322.34     12.65 o 
   0  -9   7     1244.46     1237.99     27.76 o 
   1  -9   7     1421.94     1496.42     31.72 o 
   2  -9   7     1646.10     1585.16     32.71 o 
   3  -9   7      374.94      357.84     23.29 o 
   4  -9   7      123.34      130.16     14.92 o 
   5  -9   7      159.56      158.53     28.74 o 
   6  -9   7      232.81      204.72     19.51 o 
   7  -9   7      865.44      860.06     36.53 o 
   8  -9   7      598.13      678.29     34.42 o 
  -9  -8   7       20.93       47.47     22.10 o 
  -8  -8   7       92.65      160.76     28.97 o 
  -7  -8   7       13.52       -8.93     11.85 o 
  -6  -8   7      124.59      120.01     23.32 o 
  -5  -8   7      393.25      367.69     41.53 o 
  -4  -8   7        0.42        2.04      4.27 o 
  -3  -8   7     1011.87     1041.99     24.23 o 
  -2  -8   7     1481.39     1529.71     31.66 o 
  -1  -8   7      209.26      210.42     14.83 o 
   0  -8   7      154.29      138.11      8.64 o 
   1  -8   7      220.01      223.66     10.66 o 
   2  -8   7     1461.86     1475.73     29.86 o 
   3  -8   7      190.46      140.10     13.78 o 
   4  -8   7      467.21      472.45     23.14 o 
   5  -8   7      195.62      185.17     21.92 o 
   6  -8   7        1.97       -8.17      8.47 o 
   7  -8   7        5.16        9.61     10.28 o 
   8  -8   7      162.79      169.47     27.69 o 
  -9  -7   7      228.42      202.00     33.24 o 
  -8  -7   7       64.76       68.51     21.99 o 
  -7  -7   7        1.11       -3.66     11.27 o 
  -6  -7   7      105.70      117.17     21.64 o 
  -5  -7   7      807.08      780.57     28.64 o 
  -4  -7   7     2088.81     2074.05     50.20 o 
  -3  -7   7      196.59      180.40      9.14 o 
  -2  -7   7      276.94      346.41     11.66 o 
  -1  -7   7     1027.35     1013.11     22.57 o 
   0  -7   7      930.60      923.16     21.30 o 
   1  -7   7      177.76      211.71      9.42 o 
   2  -7   7      206.82      184.49     19.40 o 
   3  -7   7      156.39      141.84     13.61 o 
   4  -7   7      742.42      707.02     27.52 o 
   5  -7   7      975.19      936.01     34.11 o 
   6  -7   7      183.14      192.43     18.64 o 
   8  -7   7       58.81       28.49     17.39 o 
  -9  -6   7      227.84      213.18     33.35 o 
  -8  -6   7      202.33      206.75     31.04 o 
  -7  -6   7       20.45       13.35     14.11 o 
  -6  -6   7     1359.74     1314.58     40.83 o 
  -5  -6   7      381.35      384.11     52.06 o 
  -4  -6   7     1187.80     1246.78     27.35 o 
  -3  -6   7      302.12      258.84      9.71 o 
  -2  -6   7      650.71      725.19     24.92 o 
  -1  -6   7       52.55       63.53      5.54 o 
   0  -6   7      159.23      175.77      8.53 o 
   1  -6   7       48.10       31.32      4.30 o 
   2  -6   7     1867.53     1840.97     51.44 o 
   3  -6   7      298.46      318.35     18.53 o 
   4  -6   7        2.88       -8.30      9.27 o 
   5  -6   7     2974.70     2901.19     72.48 o 
   6  -6   7      786.12      797.43     32.33 o 
   7  -6   7      162.40      172.36     18.53 o 
   8  -6   7        0.66      -17.03     11.76 o 
   9  -6   7        9.95        7.22     16.40 o 
  -9  -5   7       32.48       20.25     16.29 o 
  -8  -5   7       10.01       16.64     15.85 o 
  -7  -5   7       43.98        7.68     13.01 o 
  -6  -5   7       72.80       80.50     18.05 o 
  -5  -5   7       68.05       67.69      9.55 o 
  -4  -5   7      234.61      224.15     11.83 o 
  -3  -5   7     1806.80     1900.79     35.73 o 
  -2  -5   7     3523.32     3725.58     63.34 o 
  -1  -5   7      574.09      548.62     14.05 o 
   0  -5   7       97.60      122.52      7.69 o 
   1  -5   7     1678.17     1729.49     42.00 o 
   2  -5   7      572.07      575.27     35.83 o 
   3  -5   7      169.25      148.70     12.90 o 
   4  -5   7       36.95       41.94      9.30 o 
   5  -5   7     1126.15     1135.01     48.01 o 
   6  -5   7        0.22        7.52      8.12 o 
   7  -5   7      300.37      305.75     22.95 o 
   8  -5   7       10.26       -2.72     13.95 o 
   9  -5   7        7.97      -11.89     14.24 o 
  -9  -4   7       73.26       94.19     22.45 o 
  -8  -4   7       61.81       53.23     20.08 o 
  -7  -4   7      563.74      552.21     25.95 o 
  -5  -4   7       84.89       80.86      8.90 o 
  -4  -4   7     1216.56     1236.08     26.23 o 
  -3  -4   7       47.83       69.32      8.84 o 
  -2  -4   7      411.00      399.31     16.49 o 
  -1  -4   7     1486.50     1469.84     28.01 o 
   0  -4   7     1637.38     1733.51     32.44 o 
   1  -4   7        1.84        4.07      3.04 o 
   2  -4   7      110.67      115.61     10.49 o 
   3  -4   7      319.85      318.04     20.68 o 
   4  -4   7       45.38       31.95     12.03 o 
   5  -4   7     1521.94     1515.91     44.21 o 
   6  -4   7      396.77      334.52     22.09 o 
   7  -4   7       58.25       61.15     19.01 o 
   8  -4   7        0.80       -4.86     14.00 o 
   9  -4   7      272.83      304.91     41.12 o 
  -9  -3   7      639.17      681.00     49.28 o 
  -8  -3   7        1.72        3.20     11.89 o 
  -7  -3   7       32.76       36.73     16.09 o 
  -6  -3   7     1685.84     1639.43     47.20 o 
  -5  -3   7       22.09       11.02      6.13 o 
  -4  -3   7       69.12       73.29      5.80 o 
  -3  -3   7     3922.34     4202.15     91.44 o 
  -2  -3   7     1913.74     1897.30     45.64 o 
  -1  -3   7        0.51        0.80      2.34 o 
   0  -3   7      145.55      131.13     13.85 o 
   1  -3   7     1288.84     1203.82     29.35 o 
   2  -3   7     6756.15     6938.76    138.96 o 
   3  -3   7      208.34      209.97     14.17 o 
   4  -3   7     1989.99     2109.36     53.46 o 
   5  -3   7      295.98      307.52     19.92 o 
   6  -3   7      343.67      363.10     41.26 o 
   7  -3   7      470.29      511.93     40.18 o 
   8  -3   7       13.34       25.09     17.68 o 
   9  -3   7       74.15      107.25     27.63 o 
 -10  -2   7      103.29       89.26     23.50 o 
  -9  -2   7       24.00       48.89     17.88 o 
  -8  -2   7       29.20        0.76     11.40 o 
  -7  -2   7       92.07       97.70     33.19 o 
  -6  -2   7      733.51      770.37     29.28 o 
  -5  -2   7      200.32      244.59     24.39 o 
  -4  -2   7      173.91      167.90      8.04 o 
  -3  -2   7      520.20      511.04     19.43 o 
  -2  -2   7      908.68      886.60     26.11 o 
  -1  -2   7     1647.12     1653.71     32.26 o 
   0  -2   7      475.46      531.72     33.96 o 
   1  -2   7      336.79      327.80     10.36 o 
   2  -2   7     1814.15     1890.56     35.92 o 
   3  -2   7        1.47        0.05      3.42 o 
   4  -2   7        5.61        9.86      8.21 o 
   5  -2   7       50.49       44.97     26.27 o 
   6  -2   7      107.23      100.52     20.09 o 
   7  -2   7       26.43       19.31     14.37 o 
   8  -2   7      646.08      651.36     48.01 o 
   9  -2   7       61.64       66.64     25.27 o 
 -10  -1   7        4.76       19.19     16.53 o 
  -9  -1   7       61.73       28.15     17.48 o 
  -8  -1   7       16.81        9.61      9.52 o 
  -7  -1   7      343.03      342.35     26.73 o 
  -6  -1   7     1185.26     1139.02     28.15 o 
  -5  -1   7        7.24       12.56      4.87 o 
  -4  -1   7      119.73      169.02     13.06 o 
  -3  -1   7      357.41      430.96     19.73 o 
  -2  -1   7     1410.81     1551.02     28.86 o 
  -1  -1   7       50.17       67.67      6.14 o 
   0  -1   7       47.26       38.73      4.10 o 
   1  -1   7      672.23      745.36     20.91 o 
   2  -1   7      209.21      221.57      9.78 o 
   3  -1   7     1744.85     1897.22     39.38 o 
   4  -1   7       46.90       41.47      6.06 o 
   5  -1   7        1.86       -3.44      6.81 o 
   6  -1   7      128.76      159.84     23.83 o 
   7  -1   7      590.12      633.23     43.84 o 
   8  -1   7       54.00       77.50     22.49 o 
 -10   0   7      137.28      147.95     28.62 o 
  -9   0   7      159.37      170.11     27.32 o 
  -8   0   7     1539.27     1547.49     49.27 o 
  -7   0   7      943.39      921.37     34.02 o 
  -6   0   7      138.94      144.03     26.82 o 
  -5   0   7      106.71      107.73      8.44 o 
  -4   0   7       74.63       63.47      6.90 o 
  -3   0   7     2639.03     2719.64     48.56 o 
  -2   0   7        1.81        1.84      2.82 o 
  -1   0   7      310.26      312.15      9.87 o 
   0   0   7     1070.88     1051.15     71.51 o 
   1   0   7       69.82       62.29      7.55 o 
   2   0   7      121.53      134.06      8.04 o 
   3   0   7      299.45      340.50     12.90 o 
   4   0   7       95.94      100.47      8.17 o 
   5   0   7      914.28      915.56     24.04 o 
   6   0   7      334.40      300.58     33.04 o 
   7   0   7        4.06        5.10     13.29 o 
   8   0   7       89.21      105.83     25.71 o 
 -10   1   7      331.83      339.15     39.42 o 
  -9   1   7       25.76       38.74     16.65 o 
  -8   1   7       90.95       89.97     14.63 o 
  -7   1   7      300.27      331.83     37.39 o 
  -6   1   7     2486.42     2441.71     49.57 o 
  -5   1   7      268.55      256.91     16.78 o 
  -4   1   7      298.07      324.48     11.86 o 
  -3   1   7      845.91      916.79     27.74 o 
  -2   1   7     4347.93     4235.06     71.79 o 
  -1   1   7     1271.16     1318.64     26.39 o 
   0   1   7       12.64       11.03      3.47 o 
   1   1   7     1340.56     1251.84     26.01 o 
   2   1   7     5066.67     5546.45    113.37 o 
   3   1   7        0.04        2.88      4.10 o 
   4   1   7       54.75       39.73      7.26 o 
   5   1   7     2141.77     2057.84     54.75 o 
   6   1   7      387.05      367.85     36.83 o 
   7   1   7        0.09       -8.15     11.26 o 
   8   1   7      687.55      704.86     51.08 o 
 -10   2   7       26.62       38.21     17.88 o 
  -9   2   7       92.47      109.40     17.00 o 
  -8   2   7      843.50      861.28     35.19 o 
  -7   2   7      138.67      147.79     14.22 o 
  -6   2   7       47.01       52.12      7.83 o 
  -5   2   7        8.13        5.69      4.87 o 
  -4   2   7      833.84      973.65     39.10 o 
  -3   2   7     1793.83     1920.21     37.40 o 
  -2   2   7      232.63      249.74      9.94 o 
  -1   2   7        7.62        2.87      2.40 o 
   0   2   7      269.67      309.72     10.75 o 
   1   2   7     1479.15     1470.86     29.89 o 
   2   2   7      214.03      228.85     12.29 o 
   3   2   7      873.84      895.36     29.35 o 
   4   2   7      173.20      199.58     13.29 o 
   5   2   7     3045.89     2977.59     73.74 o 
   6   2   7      228.83      182.66     26.83 o 
   7   2   7       54.21       55.09     19.21 o 
   8   2   7       18.98       28.42     17.09 o 
  -9   3   7      114.37      117.65     24.61 o 
  -8   3   7       23.19       56.99     18.11 o 
  -7   3   7      117.24      117.02     13.72 o 
  -6   3   7      204.52      179.82     14.96 o 
  -5   3   7      524.93      534.94     17.85 o 
  -4   3   7      191.71      208.31     10.96 o 
  -3   3   7      904.41      987.30     23.09 o 
  -2   3   7    12577.56    13497.14    268.11 o 
  -1   3   7     1806.23     2005.06     38.20 o 
   0   3   7       67.61       77.66      6.40 o 
   1   3   7     1160.09     1165.23     25.47 o 
   2   3   7     4964.62     5315.28     90.51 o 
   3   3   7     1280.60     1382.81     30.01 o 
   4   3   7      524.50      571.94     24.36 o 
   5   3   7       11.17        9.19      7.70 o 
   6   3   7       20.66       23.35     11.77 o 
   7   3   7       68.00       92.62     23.13 o 
   8   3   7      316.92      263.25     35.56 o 
 -10   4   7      434.87      457.42     31.85 o 
  -9   4   7        3.10       -0.26     10.30 o 
  -8   4   7       23.10       22.60      8.05 o 
  -7   4   7      327.72      297.69     52.00 o 
  -6   4   7      285.08      271.62     20.41 o 
  -5   4   7      205.61      197.44     16.09 o 
  -4   4   7       20.87       44.35     11.81 o 
  -3   4   7      150.30      113.30     13.57 o 
  -2   4   7     6740.75     7311.13    121.28 o 
  -1   4   7     1509.76     1603.12     32.54 o 
   0   4   7      452.34      522.40     15.24 o 
   1   4   7      355.68      383.78     14.65 o 
   2   4   7      755.23      862.46     30.73 o 
   3   4   7      649.41      683.15     18.69 o 
   4   4   7        9.01        0.06     11.45 o 
   5   4   7      268.30      288.55     20.88 o 
   6   4   7      134.43      150.98     23.69 o 
   7   4   7       93.70       92.11     23.23 o 
   8   4   7        5.06        6.70     16.57 o 
 -10   5   7       19.43       18.89     13.80 o 
  -9   5   7        0.13        6.83     11.33 o 
  -8   5   7       18.18       24.23      8.50 o 
  -7   5   7       36.91       45.10      8.68 o 
  -6   5   7     1041.33     1027.08     28.56 o 
  -5   5   7      317.49      276.19     14.06 o 
  -4   5   7     1387.42     1387.62     31.85 o 
  -3   5   7     2855.12     2968.43     55.61 o 
  -2   5   7      266.37      216.59     11.68 o 
  -1   5   7      607.29      546.53     16.05 o 
   0   5   7      258.81      214.73     10.59 o 
   1   5   7     1310.19     1188.85     26.89 o 
   2   5   7      514.44      485.59     15.36 o 
   3   5   7      228.74      206.38     16.55 o 
   4   5   7      193.59      220.35     17.71 o 
   5   5   7      552.06      565.74     26.88 o 
   6   5   7        2.30        5.10      9.31 o 
   7   5   7        1.62      -12.13     11.05 o 
   8   5   7        0.87       13.74     16.42 o 
 -10   6   7       84.70       93.30     27.17 o 
  -9   6   7      100.72       99.02     16.42 o 
  -8   6   7        0.07       -1.37      7.29 o 
  -7   6   7      122.79      122.34     12.12 o 
  -6   6   7      320.87      302.78     16.78 o 
  -5   6   7      101.87      108.97     16.48 o 
  -4   6   7     1540.46     1506.18     38.77 o 
  -3   6   7     5511.71     5584.74    156.22 o 
  -2   6   7     3651.15     3825.87     68.95 o 
  -1   6   7       25.54       32.28      5.56 o 
   0   6   7        2.16        1.50      4.10 o 
   1   6   7      163.48      150.30      9.56 o 
   2   6   7      268.48      274.93     12.49 o 
   3   6   7       59.56       62.91     11.03 o 
   4   6   7      547.96      547.10     25.90 o 
   5   6   7       28.82       31.11     10.22 o 
   6   6   7       38.13       30.64     21.19 o 
   7   6   7        0.22        2.26     13.76 o 
 -10   7   7       52.31       74.05     23.63 o 
  -9   7   7       84.45       60.46     15.28 o 
  -8   7   7      629.81      633.40     24.78 o 
  -7   7   7        1.41        0.52      6.80 o 
  -6   7   7      322.97      283.41     16.34 o 
  -5   7   7      195.39      192.27     13.07 o 
  -4   7   7      416.42      433.01     17.13 o 
  -3   7   7      130.09      130.61     10.11 o 
  -2   7   7     1290.86     1209.77     28.72 o 
  -1   7   7      416.03      421.69     15.36 o 
   0   7   7      808.06      778.02     21.25 o 
   1   7   7     1231.03     1277.74     29.37 o 
   2   7   7       85.87      102.06      8.31 o 
   3   7   7       11.52        3.49      7.70 o 
   4   7   7     1250.35     1204.14     40.90 o 
   5   7   7       90.17       86.17     13.81 o 
   6   7   7        1.26       -0.35      8.54 o 
   7   7   7        2.93       13.73     10.70 o 
  -9   8   7       29.20       32.28     18.46 o 
  -8   8   7       35.29       37.10     10.11 o 
  -7   8   7      254.94      254.50     17.69 o 
  -6   8   7        0.16       -0.66      6.38 o 
  -5   8   7       55.82       55.44      8.72 o 
  -4   8   7      290.93      297.52     14.99 o 
  -3   8   7      717.45      751.21     22.48 o 
  -2   8   7        4.68        7.39      5.46 o 
  -1   8   7      176.01      173.94     11.38 o 
   0   8   7       69.14       80.40      8.46 o 
   1   8   7      134.13      144.16     10.21 o 
   2   8   7      189.06      205.80     19.93 o 
   3   8   7       62.22       72.26     17.29 o 
   4   8   7        1.03        3.22      8.38 o 
   5   8   7      279.63      257.44     23.18 o 
   6   8   7        9.68      -10.69      8.65 o 
   7   8   7       17.11       13.78     11.24 o 
  -9   9   7       15.46       13.92      9.80 o 
  -8   9   7      272.94      297.50     25.57 o 
  -7   9   7      795.25      780.71     30.41 o 
  -6   9   7      146.87      154.73     13.31 o 
  -5   9   7      294.08      333.27     20.80 o 
  -4   9   7       64.53       63.96     13.81 o 
  -3   9   7      316.66      343.81     15.88 o 
  -2   9   7     1409.67     1361.53     32.93 o 
  -1   9   7     1450.57     1485.45     34.28 o 
   0   9   7      195.19      186.53     15.16 o 
   1   9   7      518.82      482.17     17.21 o 
   2   9   7     1856.84     1640.16     49.05 o 
   3   9   7       48.29       55.02     11.23 o 
   4   9   7      772.37      741.13     32.57 o 
   5   9   7       24.54       23.25     10.79 o 
   6   9   7      375.17      424.36     30.89 o 
   7   9   7        0.92       -7.55     10.25 o 
  -9  10   7       21.85       11.25     12.08 o 
  -8  10   7       89.68      105.79     13.45 o 
  -7  10   7       15.85       21.96      8.73 o 
  -6  10   7      283.93      317.10     18.94 o 
  -5  10   7      258.56      241.17     17.01 o 
  -4  10   7     1054.70     1003.91     28.83 o 
  -3  10   7       66.82       76.66      9.59 o 
  -2  10   7        9.41       18.30      7.04 o 
  -1  10   7       51.29       54.11      8.18 o 
   0  10   7       10.06       12.80      6.42 o 
   1  10   7     1304.21     1262.90     41.28 o 
   2  10   7      420.87      408.32     23.70 o 
   3  10   7     1110.14      900.66     35.41 o 
   4  10   7      413.27      399.07     38.68 o 
   5  10   7        0.20        5.53      9.03 o 
   6  10   7      436.34      458.80     81.99 o 
  -9  11   7       27.50        9.42     16.37 o 
  -8  11   7       60.62       78.61     12.67 o 
  -7  11   7       16.36       15.70      8.59 o 
  -6  11   7      336.29      310.90     18.99 o 
  -5  11   7       17.35       30.64      8.55 o 
  -4  11   7      221.73      201.87     14.63 o 
  -3  11   7        8.91        9.89      8.06 o 
  -2  11   7       19.51        9.41      6.76 o 
  -1  11   7      196.57      212.13     14.12 o 
   0  11   7      257.18      263.93     15.39 o 
   1  11   7       49.80       68.57     12.13 o 
   2  11   7       75.70       70.42     13.13 o 
   3  11   7      107.26      104.38     15.06 o 
   4  11   7       18.45       31.43     11.49 o 
   5  11   7      258.22      232.20     59.99 o 
   6  11   7        0.13       -9.27     10.50 o 
  -9  12   7        0.10       -1.91     15.84 o 
  -8  12   7       71.96       84.38     13.18 o 
  -7  12   7      243.17      240.49     18.15 o 
  -6  12   7       27.72       30.97      9.07 o 
  -5  12   7       39.53       46.06      9.59 o 
  -4  12   7        2.13       16.72      7.43 o 
  -3  12   7        0.83        3.52      6.69 o 
  -2  12   7        2.87        3.59      6.74 o 
  -1  12   7       17.64       16.17      7.42 o 
   0  12   7      441.95      445.55     27.46 o 
   1  12   7      146.84      182.17     39.84 o 
   2  12   7      596.48      572.07     28.51 o 
   3  12   7        4.97       20.62     10.59 o 
   4  12   7      201.19      184.11     62.85 o 
   5  12   7        0.77       13.05     11.12 o 
  -8  13   7       74.40       78.24     15.23 o 
  -7  13   7      555.46      617.50     35.62 o 
  -6  13   7        0.24        2.77      7.45 o 
  -5  13   7      187.65      209.05     16.18 o 
  -4  13   7      804.29      829.08     27.66 o 
  -3  13   7     1194.95     1179.02     33.25 o 
  -2  13   7      241.81      234.33     15.82 o 
  -1  13   7     1346.56     1309.38     34.79 o 
   0  13   7      669.57      664.54     35.22 o 
   1  13   7      129.37      119.20     15.68 o 
   2  13   7      259.07      226.60     22.39 o 
   3  13   7       44.86       59.55     13.92 o 
   4  13   7      140.21      159.18     19.94 o 
   5  13   7      121.27      143.10     20.42 o 
  -8  14   7      127.17      125.18     19.66 o 
  -7  14   7       40.36       26.06     12.38 o 
  -6  14   7      363.08      369.01     22.09 o 
  -5  14   7        0.44        4.18      8.95 o 
  -4  14   7       22.84       29.84      9.40 o 
  -3  14   7       16.05       34.88     11.71 o 
  -2  14   7       55.02       64.82     10.69 o 
  -1  14   7      636.48      618.46     29.92 o 
   0  14   7        4.06       -1.86     10.78 o 
   1  14   7       11.51        2.62     18.04 o 
   2  14   7      236.47      275.29     23.59 o 
   3  14   7      586.73      538.61     31.64 o 
   4  14   7      150.14      188.17     22.26 o 
  -7  15   7      330.88      329.60     22.24 o 
  -6  15   7      162.72      168.13     32.95 o 
  -5  15   7       11.92        4.35     10.07 o 
  -4  15   7      131.56      107.82     16.03 o 
  -3  15   7       43.56       50.44     12.70 o 
  -2  15   7      565.51      591.98     58.49 o 
  -1  15   7      160.81      148.86     13.87 o 
   0  15   7      403.41      409.20     28.31 o 
   1  15   7       98.68       83.40     15.32 o 
   2  15   7       12.56       11.19     11.26 o 
   3  15   7      170.00      150.81     20.19 o 
   4  15   7      375.05      397.46     31.20 o 
  -7  16   7       65.54       54.40     12.65 o 
  -6  16   7       20.78       35.75     10.99 o 
  -5  16   7        4.51        7.36      8.81 o 
  -4  16   7      371.80      352.96     27.21 o 
  -3  16   7      126.78      113.16     13.32 o 
  -2  16   7       16.76       19.55      8.96 o 
  -1  16   7        4.04       -2.17      9.60 o 
   0  16   7      274.32      255.00     23.77 o 
   1  16   7        8.32        9.26     17.21 o 
   2  16   7        1.39       -0.18      9.41 o 
   3  16   7        7.71       -5.16     10.49 o 
  -6  17   7        0.24      -11.89      7.93 o 
  -5  17   7      125.90      116.75     14.67 o 
  -4  17   7       36.63       43.92     11.11 o 
  -3  17   7       71.27       65.06     11.65 o 
  -2  17   7        2.41        1.49      8.21 o 
  -1  17   7      158.58      126.29     18.00 o 
   0  17   7       42.33       41.87     14.43 o 
   1  17   7        0.68      -10.25     10.35 o 
   2  17   7       42.25       33.21     14.53 o 
  -5  18   7       25.25        9.16      9.69 o 
  -4  18   7       35.15       41.25     11.85 o 
  -3  18   7        0.09        5.49      8.69 o 
  -2  18   7       79.50       70.04     23.02 o 
  -1  18   7      215.01      210.56     22.77 o 
   0  18   7       17.45       27.05     12.77 o 
   1  18   7       93.51      119.70     26.41 o 
  -4  19   7      182.05      202.56     20.35 o 
  -3  19   7       30.46       25.86     12.63 o 
  -2  19   7        0.01       -8.58     10.12 o 
  -1  19   7       45.66       50.76     15.64 o 
   0  19   7       12.05       26.94     13.73 o 
   0 -21   8       28.14       38.18     18.55 o 
   1 -21   8       48.57       38.40     14.80 o 
   2 -21   8        0.90        0.14     11.61 o 
  -2 -20   8        4.53      -10.18     15.32 o 
   0 -20   8       37.82       35.03     18.06 o 
   1 -20   8       16.39        4.06     17.10 o 
   2 -20   8       79.32       86.02     16.54 o 
   3 -20   8        3.25        5.61     12.26 o 
  -3 -19   8      416.50      425.27     45.31 o 
  -2 -19   8      429.15      423.52     42.76 o 
  -1 -19   8       99.11       58.73     19.37 o 
   0 -19   8        0.28      -13.26      8.84 o 
   1 -19   8       29.35       52.09     13.64 o 
   2 -19   8      114.16      131.11     17.98 o 
   3 -19   8      107.66      120.36     18.27 o 
   4 -19   8        2.66        8.21     25.04 o 
  -4 -18   8       13.08       48.24     22.57 o 
  -3 -18   8      221.38      233.06     34.30 o 
  -2 -18   8       52.49       49.87     18.54 o 
  -1 -18   8      110.92      108.83     15.24 o 
   0 -18   8       57.82       77.99     14.11 o 
   1 -18   8      101.96      108.30     16.16 o 
   2 -18   8      110.75       93.31     16.26 o 
   3 -18   8       30.97       28.70     12.78 o 
   4 -18   8        9.87       -0.10     11.17 o 
   5 -18   8       26.19       39.46     13.76 o 
  -5 -17   8      170.96      174.49     32.88 o 
  -4 -17   8      217.38      205.01     34.11 o 
  -3 -17   8      188.87      193.08     29.75 o 
  -2 -17   8      212.60      216.59     29.12 o 
  -1 -17   8      120.11      108.31     14.92 o 
   0 -17   8       47.08       29.30     13.57 o 
   1 -17   8      659.06      607.48     31.96 o 
   2 -17   8        4.67       -3.16     19.74 o 
   3 -17   8      519.76      478.65     29.05 o 
   4 -17   8       68.51       69.56     15.23 o 
   5 -17   8      474.30      471.12     32.43 o 
   6 -17   8        0.06        8.08     31.47 o 
  -5 -16   8      259.94      319.87     41.96 o 
  -4 -16   8      179.41      186.82     30.61 o 
  -3 -16   8       93.09      122.03     25.07 o 
  -2 -16   8       19.49       35.95     28.91 o 
  -1 -16   8      416.75      446.55     19.33 o 
   0 -16   8      107.60      104.30     11.22 o 
   1 -16   8      124.98      134.90     21.17 o 
   2 -16   8      241.82      234.57     34.75 o 
   3 -16   8      136.86      144.93     17.37 o 
   4 -16   8        2.36      -13.63      9.72 o 
   5 -16   8      115.23       64.59     15.92 o 
   6 -16   8        5.63       11.15     14.00 o 
  -6 -15   8        0.26       37.17     20.98 o 
  -5 -15   8        5.13       -0.37     14.93 o 
  -4 -15   8        0.33        7.67     15.92 o 
  -3 -15   8      369.93      320.83     34.66 o 
  -2 -15   8        5.02       -2.21      9.72 o 
  -1 -15   8      361.48      361.30     17.69 o 
   0 -15   8       66.62       61.68      9.28 o 
   1 -15   8      870.37      835.69     32.16 o 
   2 -15   8       71.47       69.15     13.05 o 
   3 -15   8       98.48       80.20     14.25 o 
   4 -15   8      132.51      129.98     16.93 o 
   5 -15   8       47.88       25.27     16.03 o 
   6 -15   8       16.42       23.50     13.03 o 
   7 -15   8      128.84      102.11     18.66 o 
  -6 -14   8      190.95      233.80     35.46 o 
  -5 -14   8      324.68      380.69     41.33 o 
  -4 -14   8      694.22      671.51     48.13 o 
  -3 -14   8       13.84       16.76      6.52 o 
  -2 -14   8       73.35       70.67     11.80 o 
  -1 -14   8       10.73       14.99      6.59 o 
   0 -14   8     2157.92     2144.93     55.66 o 
   1 -14   8       95.96       89.18     13.09 o 
   2 -14   8      822.24      770.48     34.25 o 
   3 -14   8        0.03       -0.70      8.24 o 
   4 -14   8        3.75        0.67      9.33 o 
   5 -14   8       44.29       16.71     10.92 o 
   6 -14   8      140.13      130.19     18.46 o 
   7 -14   8      249.52      300.26     37.77 o 
  -7 -13   8       76.43       53.95     23.02 o 
  -6 -13   8      214.77      217.67     32.99 o 
  -5 -13   8      108.10      128.76     25.30 o 
  -4 -13   8        3.26        5.64     13.98 o 
  -3 -13   8      380.82      433.06     23.73 o 
  -2 -13   8        2.23       -2.82      6.27 o 
  -1 -13   8      348.27      339.04     21.76 o 
   0 -13   8     2409.47     2301.91     48.07 o 
   1 -13   8     1738.89     1648.44     47.35 o 
   2 -13   8      682.78      681.09     28.92 o 
   3 -13   8        1.89        9.24      8.92 o 
   4 -13   8       60.58       70.47     13.86 o 
   5 -13   8       82.99       79.45     14.81 o 
   6 -13   8        0.45       -4.68     11.12 o 
   7 -13   8        1.21        3.70     11.81 o 
  -7 -12   8       39.28       49.08     21.07 o 
  -6 -12   8       89.22       75.77     22.00 o 
  -5 -12   8       87.40       98.24     23.01 o 
  -4 -12   8       52.73       38.07     10.14 o 
  -3 -12   8      339.56      343.74     20.43 o 
  -2 -12   8      249.79      243.46     13.85 o 
  -1 -12   8     1569.56     1518.33     34.82 o 
   0 -12   8      490.43      517.13     23.93 o 
   1 -12   8     3300.06     3320.22     63.22 o 
   2 -12   8     1592.35     1621.16     47.82 o 
   3 -12   8      807.86      749.32     30.32 o 
   4 -12   8       15.97       -2.97      8.66 o 
   5 -12   8      240.40      251.56     23.07 o 
   6 -12   8      644.11      671.92     34.18 o 
   7 -12   8       12.83        3.25     10.47 o 
   8 -12   8       11.19       17.49     13.29 o 
  -8 -11   8      113.55      127.53     28.22 o 
  -7 -11   8      354.08      411.54     45.22 o 
  -6 -11   8        1.51        5.05     13.74 o 
  -5 -11   8      117.04       90.48     21.72 o 
  -4 -11   8      117.74       87.88     11.95 o 
  -3 -11   8      960.01      843.38     30.57 o 
  -2 -11   8      239.02      234.59     13.11 o 
  -1 -11   8      884.95      867.00     23.66 o 
   0 -11   8       90.14       77.39      8.33 o 
   1 -11   8      397.54      410.64     15.60 o 
   2 -11   8     2532.35     2454.75     62.83 o 
   3 -11   8      133.21      136.20     15.24 o 
   4 -11   8        0.00       -0.25      8.29 o 
   5 -11   8      160.24      175.33     18.80 o 
   6 -11   8      161.03      166.33     24.09 o 
   7 -11   8      167.64      175.00     20.45 o 
   8 -11   8        3.48       11.35     12.98 o 
  -8 -10   8       33.97       67.79     23.17 o 
  -7 -10   8        1.47        1.13     14.05 o 
  -6 -10   8      514.86      535.73     43.41 o 
  -5 -10   8      194.17      202.53     28.35 o 
  -4 -10   8        3.70        1.26      4.70 o 
  -3 -10   8      686.44      691.46     26.77 o 
  -2 -10   8     1380.35     1421.09     40.07 o 
  -1 -10   8      963.32      987.00     40.19 o 
   0 -10   8        7.69       13.41      5.34 o 
   1 -10   8       37.27       35.64      6.22 o 
   2 -10   8        0.68       -7.24      6.83 o 
   3 -10   8      116.75      135.03     15.23 o 
   4 -10   8       89.35       89.77     13.69 o 
   5 -10   8       65.73       35.03     11.26 o 
   6 -10   8       62.99       42.40     13.91 o 
   7 -10   8      179.88      137.15     18.60 o 
   8 -10   8       33.52       52.32     15.27 o 
  -8  -9   8       20.19       49.30     18.68 o 
  -7  -9   8       50.43       41.48     19.18 o 
  -6  -9   8      122.72       77.63     20.52 o 
  -5  -9   8     1309.24     1387.89     42.53 o 
  -4  -9   8      446.09      433.19     21.08 o 
  -3  -9   8      205.81      196.70     15.24 o 
  -2  -9   8       28.06       24.19      5.35 o 
  -1  -9   8     1004.06     1089.02     25.57 o 
   0  -9   8      566.38      552.58     17.02 o 
   1  -9   8      125.00      117.05      8.48 o 
   2  -9   8      135.88      133.17     13.43 o 
   3  -9   8      105.92       89.95     15.77 o 
   4  -9   8       27.99       19.19     14.01 o 
   5  -9   8      325.90      319.17     22.84 o 
   6  -9   8       14.71        9.53     11.89 o 
   7  -9   8      648.75      709.83     46.30 o 
   8  -9   8      274.25      265.03     33.79 o 
  -8  -8   8       81.66       59.31     21.91 o 
  -7  -8   8        5.66        9.10     14.19 o 
  -6  -8   8      478.07      414.89     39.88 o 
  -5  -8   8      689.74      758.04     29.34 o 
  -4  -8   8       98.32       95.10     11.74 o 
  -3  -8   8     1543.19     1572.74     32.84 o 
  -2  -8   8      430.27      390.44     13.29 o 
  -1  -8   8        4.89       10.34      5.78 o 
   0  -8   8       46.12       42.30      9.92 o 
   1  -8   8       93.32       79.08      6.83 o 
   2  -8   8     2049.19     2015.28     51.76 o 
   3  -8   8       37.36       33.20      9.27 o 
   4  -8   8     1188.74     1147.79     38.18 o 
   5  -8   8      261.70      256.42     47.47 o 
   6  -8   8      568.26      550.78     27.99 o 
   7  -8   8       30.92        7.96     16.11 o 
   8  -8   8      522.49      646.97     49.27 o 
  -9  -7   8      306.98      357.36     43.56 o 
  -8  -7   8      131.68      113.97     25.09 o 
  -7  -7   8      700.84      681.94     47.40 o 
  -6  -7   8       59.51       48.12     10.38 o 
  -5  -7   8       77.69       85.36     18.75 o 
  -4  -7   8       96.48       93.16     11.34 o 
  -3  -7   8        3.09        2.33      3.49 o 
  -2  -7   8       37.26       37.93      6.46 o 
  -1  -7   8      144.27      163.87      8.70 o 
   0  -7   8        5.66        0.53      3.72 o 
   1  -7   8        3.77       10.03      4.50 o 
   2  -7   8      679.34      684.75     24.87 o 
   3  -7   8       10.86       27.18      9.85 o 
   4  -7   8        0.97       -1.81      7.77 o 
   5  -7   8       53.77       84.73     33.74 o 
   6  -7   8      813.64      773.42     32.68 o 
   7  -7   8      147.19      169.63     18.69 o 
   8  -7   8      645.23      601.40     46.71 o 
  -9  -6   8       11.57       24.63     17.43 o 
  -8  -6   8       43.26       73.91     21.93 o 
  -7  -6   8        0.29        4.56     12.58 o 
  -6  -6   8      735.72      633.08     45.28 o 
  -5  -6   8     1815.10     1729.47     48.49 o 
  -4  -6   8     1006.90     1023.71     32.88 o 
  -3  -6   8       86.62       77.34      5.24 o 
  -2  -6   8      242.75      216.99      8.53 o 
  -1  -6   8       22.05       23.64      5.09 o 
   0  -6   8     2860.68     2962.54     52.98 o 
   1  -6   8      748.77      720.43     17.61 o 
   2  -6   8     1090.66     1093.59     32.51 o 
   3  -6   8        5.04        9.10      7.05 o 
   4  -6   8      736.29      748.22     28.96 o 
   5  -6   8     1269.71     1362.09     68.85 o 
   6  -6   8        3.04       -2.50     11.99 o 
   7  -6   8        6.51       23.55     10.23 o 
   8  -6   8      287.84      308.32     39.43 o 
  -9  -5   8       95.35       89.67     22.93 o 
  -8  -5   8        0.08        3.47     13.72 o 
  -7  -5   8      104.58      140.27     24.88 o 
  -6  -5   8       30.75       18.26      7.81 o 
  -5  -5   8      114.12      109.27     12.58 o 
  -4  -5   8      327.15      353.53     19.06 o 
  -3  -5   8     1688.33     1678.31     44.40 o 
  -2  -5   8     1190.22     1189.71     33.22 o 
  -1  -5   8     1850.13     1927.77     36.12 o 
   0  -5   8        7.65        7.45      3.45 o 
   1  -5   8     1704.05     1860.59     35.58 o 
   2  -5   8      903.24      913.33     28.46 o 
   3  -5   8      351.50      328.13     17.95 o 
   4  -5   8      517.53      491.25     23.33 o 
   5  -5   8      200.79      214.97     24.44 o 
   6  -5   8       87.35       93.30     13.85 o 
   7  -5   8       57.61       74.86     20.15 o 
   8  -5   8      226.21      232.94     33.98 o 
  -9  -4   8        0.07        3.54     14.32 o 
  -8  -4   8      192.46      209.63     30.55 o 
  -6  -4   8      515.97      525.55     71.41 o 
  -5  -4   8       23.04       33.44      8.64 o 
  -4  -4   8      686.02      648.81     24.57 o 
  -3  -4   8      251.96      273.02     33.94 o 
  -2  -4   8     4194.69     4315.25     93.19 o 
  -1  -4   8     1453.82     1505.50     29.10 o 
   0  -4   8     3300.23     3412.81     59.17 o 
   1  -4   8      142.51      163.96      8.21 o 
   2  -4   8      629.66      601.64     22.39 o 
   3  -4   8      912.50      925.63     41.43 o 
   4  -4   8       46.46       45.54      9.60 o 
   5  -4   8      359.00      373.36     22.87 o 
   6  -4   8      222.65      242.45     30.05 o 
   7  -4   8       32.96       21.60     14.26 o 
   8  -4   8       20.04       -1.50     13.47 o 
  -9  -3   8       98.76      128.97     25.49 o 
  -8  -3   8       72.39       72.11     19.72 o 
  -7  -3   8      436.30      448.12     23.86 o 
  -6  -3   8       34.66       32.93      9.28 o 
  -5  -3   8      483.70      511.84     23.03 o 
  -4  -3   8       25.45       14.38      7.02 o 
  -3  -3   8      678.30      623.84     37.66 o 
  -2  -3   8      107.37      120.64     10.16 o 
  -1  -3   8     2618.66     2745.79     59.15 o 
   0  -3   8       43.95       47.95      4.82 o 
   1  -3   8       56.03       45.78      4.84 o 
   2  -3   8        6.26        9.23      3.62 o 
   3  -3   8       94.92       84.35      6.93 o 
   4  -3   8      947.53      960.34     31.58 o 
   5  -3   8       28.12       36.89     10.38 o 
   6  -3   8       21.32        5.85      8.01 o 
   7  -3   8      253.22      212.45     30.17 o 
   8  -3   8       37.04       13.44     15.78 o 
  -9  -2   8       11.24       26.37     16.66 o 
  -8  -2   8      508.37      510.42     26.53 o 
  -7  -2   8      486.38      510.30     51.94 o 
  -6  -2   8      155.20      136.84     14.28 o 
  -5  -2   8       71.50       79.70     10.94 o 
  -4  -2   8      554.43      525.29     13.86 o 
  -3  -2   8     1568.97     1585.47     69.06 o 
  -2  -2   8      472.01      503.53     30.99 o 
  -1  -2   8      314.31      289.18     10.80 o 
   0  -2   8      607.45      662.77     31.60 o 
   1  -2   8      468.03      491.03     15.44 o 
   2  -2   8      466.32      495.04     14.49 o 
   3  -2   8      193.59      202.87     10.42 o 
   4  -2   8       47.09       51.76      9.35 o 
   5  -2   8      996.01      993.54     33.25 o 
   6  -2   8       56.98       44.21     15.77 o 
   7  -2   8       82.38       88.78     21.63 o 
   8  -2   8      563.88      642.15     47.88 o 
 -10  -1   8       14.96        7.80     16.29 o 
  -9  -1   8       18.99        4.85     14.08 o 
  -8  -1   8      372.42      358.25     25.12 o 
  -7  -1   8      693.84      669.21     29.27 o 
  -6  -1   8      256.66      239.48     19.97 o 
  -5  -1   8      984.52     1071.37     25.34 o 
  -4  -1   8       93.43       97.33     10.98 o 
  -3  -1   8     1962.88     2142.05     39.13 o 
  -2  -1   8       22.77       34.07      3.52 o 
  -1  -1   8     2194.90     2180.18     39.69 o 
   0  -1   8      381.98      400.35     15.32 o 
   1  -1   8      590.41      623.39     16.21 o 
   2  -1   8       97.58      108.69      9.37 o 
   3  -1   8      396.81      377.17     13.55 o 
   4  -1   8      691.91      612.23     18.28 o 
   5  -1   8       85.27       81.08     16.17 o 
   6  -1   8       15.78       10.37     13.28 o 
   7  -1   8        7.94       10.68     13.31 o 
   8  -1   8       22.67       34.46     18.61 o 
 -10   0   8        2.34       14.14     16.83 o 
  -9   0   8      691.46      732.56     50.39 o 
  -8   0   8     1178.25     1104.93     40.71 o 
  -7   0   8      429.05      449.78     24.05 o 
  -6   0   8      144.38      150.74     15.25 o 
  -5   0   8        8.58       15.86      6.72 o 
  -4   0   8      934.87      955.35     22.30 o 
  -3   0   8     1310.06     1399.03     28.22 o 
  -2   0   8      338.52      327.98     10.47 o 
  -1   0   8      199.31      242.38      9.15 o 
   0   0   8      514.98      560.01     37.02 o 
   1   0   8     4853.61     5027.20    120.88 o 
   2   0   8      293.84      343.68     12.50 o 
   3   0   8      438.14      482.44     26.47 o 
   4   0   8       92.53       92.03      8.36 o 
   5   0   8      840.50      858.40     46.68 o 
   6   0   8       21.42       26.33     15.22 o 
   7   0   8       86.18       81.04     21.46 o 
   8   0   8      104.65       86.73     23.77 o 
 -10   1   8       54.41       81.18     23.75 o 
  -9   1   8      538.31      548.35     29.98 o 
  -8   1   8        1.24       -5.77     20.44 o 
  -7   1   8       37.42       59.77     11.57 o 
  -6   1   8        5.96        0.64      5.04 o 
  -5   1   8      279.37      282.78     14.21 o 
  -4   1   8       14.61       14.91      4.56 o 
  -3   1   8      884.78      947.82     24.68 o 
  -2   1   8      631.05      653.88     16.45 o 
  -1   1   8     1612.32     1840.41     35.26 o 
   0   1   8     2294.21     2448.88     44.95 o 
   1   1   8     2075.48     2133.11     40.52 o 
   2   1   8      165.12      163.32     19.46 o 
   3   1   8        3.16        2.01      4.34 o 
   4   1   8      679.10      676.30     19.82 o 
   5   1   8      159.60      189.88     15.89 o 
   6   1   8        1.79        9.58     11.83 o 
   7   1   8      105.47       75.17     20.78 o 
   8   1   8       44.28       58.69     21.75 o 
  -9   2   8      215.43      181.93     23.93 o 
  -8   2   8      101.67       94.86     33.46 o 
  -7   2   8      310.16      303.37     32.26 o 
  -6   2   8      191.33      209.38     15.08 o 
  -5   2   8      569.65      604.01     25.05 o 
  -4   2   8     1526.14     1483.58     32.04 o 
  -3   2   8      255.41      294.22     15.99 o 
  -2   2   8       97.91      122.94      9.94 o 
  -1   2   8      569.57      559.29     20.18 o 
   0   2   8     2849.91     2905.16     52.49 o 
   1   2   8     1116.68     1166.97     25.82 o 
   2   2   8     1245.86     1285.71     28.37 o 
   3   2   8      116.70      134.53     26.71 o 
   4   2   8     1319.04     1271.21     43.76 o 
   5   2   8       32.55       30.08      8.88 o 
   6   2   8      107.83       97.84     21.52 o 
   7   2   8      109.30      124.32     26.44 o 
   8   2   8      414.35      496.54     50.99 o 
 -10   3   8        0.41        5.18     16.21 o 
  -9   3   8      293.43      364.67     37.98 o 
  -8   3   8      566.07      584.66     41.61 o 
  -7   3   8     1094.69     1065.80     35.51 o 
  -6   3   8      268.02      268.52     17.78 o 
  -5   3   8        6.61        8.35      5.53 o 
  -4   3   8      274.91      280.50     20.73 o 
  -3   3   8      917.05      963.39     23.37 o 
  -2   3   8       25.51       47.86      9.78 o 
  -1   3   8      491.35      487.15     14.69 o 
   0   3   8     2334.82     2363.50     44.66 o 
   1   3   8        3.04       11.03      4.32 o 
   2   3   8      916.74      983.89     23.82 o 
   3   3   8     1627.21     1679.97     35.66 o 
   4   3   8       78.59       52.28     10.24 o 
   5   3   8        9.85        6.54      6.36 o 
   6   3   8      271.25      251.31     31.95 o 
   7   3   8      172.98      159.48     28.28 o 
   8   3   8       72.86       74.72     23.36 o 
 -10   4   8        3.67        1.65     21.13 o 
  -9   4   8        1.15        3.21     11.01 o 
  -8   4   8      104.65      101.71     15.48 o 
  -7   4   8       35.83       34.92      8.30 o 
  -6   4   8      134.80      136.98     11.70 o 
  -5   4   8       27.25       30.74      6.82 o 
  -4   4   8      247.62      278.83     12.97 o 
  -3   4   8      282.05      236.49     15.64 o 
  -2   4   8     1002.16     1033.11     24.31 o 
  -1   4   8      112.75       78.59      7.03 o 
   0   4   8      142.90      133.61      8.75 o 
   1   4   8        0.32       23.08     21.95 o 
   2   4   8       20.50       14.65      5.15 o 
   3   4   8     2308.94     2387.41     47.04 o 
   4   4   8      275.78      321.72     27.37 o 
   5   4   8      292.68      257.67     26.84 o 
   6   4   8        0.41       -5.54      7.90 o 
   7   4   8      615.30      593.68     52.65 o 
   8   4   8       10.64      -11.98     15.03 o 
 -10   5   8       57.58       35.17     15.08 o 
  -9   5   8       68.65       62.81     14.99 o 
  -8   5   8      665.04      708.56     33.39 o 
  -7   5   8      730.61      683.04     31.31 o 
  -6   5   8      574.60      554.13     26.28 o 
  -5   5   8     1191.32     1180.56     51.56 o 
  -4   5   8       71.16       61.46      8.01 o 
  -3   5   8      519.55      644.46     19.02 o 
  -2   5   8      879.72      963.69     23.80 o 
  -1   5   8      944.13      969.63     23.67 o 
   0   5   8      702.79      782.50     20.76 o 
   1   5   8     1649.98     1632.09     34.70 o 
   2   5   8      502.97      462.97     15.72 o 
   3   5   8      162.34      154.14     15.33 o 
   4   5   8       60.32       49.79     10.66 o 
   5   5   8      111.21       71.49     12.57 o 
   6   5   8       43.60       28.76     11.64 o 
   7   5   8      253.21      241.02     34.13 o 
 -10   6   8       28.13       33.03     15.00 o 
  -9   6   8      130.64      132.12     34.05 o 
  -8   6   8      565.36      634.59     80.18 o 
  -7   6   8      108.29      116.49     14.45 o 
  -6   6   8      300.24      310.56     21.64 o 
  -5   6   8     1129.17     1129.08     29.71 o 
  -4   6   8      154.89      154.80     11.17 o 
  -3   6   8     2242.67     2446.59     48.76 o 
  -2   6   8     3805.70     3805.39     69.36 o 
  -1   6   8     2426.85     2522.37     49.00 o 
   0   6   8      160.61      159.07     10.30 o 
   1   6   8       72.15       65.02     10.92 o 
   2   6   8     1070.90     1040.35     25.99 o 
   3   6   8     1252.88     1158.99     38.55 o 
   4   6   8       90.93       89.28     13.36 o 
   5   6   8      135.69      124.94     15.64 o 
   6   6   8      142.36      132.45     16.96 o 
   7   6   8      445.38      426.42     45.35 o 
  -9   7   8       35.12       65.68     15.14 o 
  -8   7   8      214.64      259.56     18.31 o 
  -7   7   8       79.46       74.81     10.31 o 
  -6   7   8      117.17      118.30     11.81 o 
  -5   7   8      973.38      933.24     26.88 o 
  -4   7   8      327.69      323.83     15.35 o 
  -3   7   8      452.65      464.89     23.12 o 
  -2   7   8     2728.69     2827.46     54.98 o 
  -1   7   8      888.47      940.18     24.58 o 
   0   7   8     1184.70     1155.21     28.11 o 
   1   7   8      156.73      166.77     12.20 o 
   2   7   8      822.82      820.89     31.23 o 
   3   7   8      402.11      409.18     22.42 o 
   4   7   8      710.43      678.77     29.92 o 
   5   7   8       70.91       49.27     11.68 o 
   6   7   8      217.82      224.15     22.28 o 
   7   7   8      156.45      118.49     27.03 o 
  -9   8   8        5.81      -12.26     11.00 o 
  -8   8   8      460.05      503.42     43.00 o 
  -7   8   8       49.11       45.00      9.61 o 
  -6   8   8      862.30      904.78     27.95 o 
  -5   8   8       46.97       44.96      8.28 o 
  -4   8   8      363.70      326.71     17.76 o 
  -3   8   8        9.80       13.72      6.07 o 
  -2   8   8      651.99      668.76     21.10 o 
  -1   8   8      154.70      134.27     10.49 o 
   0   8   8      204.88      218.22     13.08 o 
   1   8   8      105.92      125.35     10.02 o 
   2   8   8        0.53        1.44      7.82 o 
   3   8   8        5.55       -4.64      6.73 o 
   4   8   8       49.54       28.72     10.61 o 
   5   8   8        0.02        7.62     12.30 o 
   6   8   8       48.26       39.56     28.24 o 
   7   8   8      116.49      126.25     27.89 o 
  -9   9   8       16.15       19.55     12.58 o 
  -8   9   8      381.92      400.97     22.72 o 
  -7   9   8      156.54      148.10     14.25 o 
  -6   9   8       43.49       29.42      8.27 o 
  -5   9   8        8.60        0.50      6.21 o 
  -4   9   8      300.95      284.16     16.42 o 
  -3   9   8      161.78      177.53     17.81 o 
  -2   9   8       60.59       59.87      8.68 o 
  -1   9   8      301.79      306.45     22.26 o 
   0   9   8       17.58       11.14      5.94 o 
   1   9   8     1808.13     1731.55     38.85 o 
   2   9   8       23.94       22.18     13.25 o 
   3   9   8      129.16      145.88     16.42 o 
   4   9   8      354.73      287.85     23.50 o 
   5   9   8       36.00       30.26     11.28 o 
   6   9   8      174.10      185.59     40.08 o 
  -9  10   8      105.51      118.20     18.97 o 
  -8  10   8        0.13        7.24      8.72 o 
  -7  10   8      267.75      272.17     19.37 o 
  -6  10   8      236.95      215.39     16.14 o 
  -5  10   8      760.99      799.49     26.14 o 
  -4  10   8        0.44        0.86      5.85 o 
  -3  10   8      197.69      214.25     15.28 o 
  -2  10   8     3124.11     3011.68     60.54 o 
  -1  10   8       55.46       41.38      8.14 o 
   0  10   8      364.64      355.26     17.27 o 
   1  10   8      847.13      768.46     32.35 o 
   2  10   8       76.47       72.86     12.33 o 
   3  10   8       57.22       37.05     21.54 o 
   4  10   8        0.36        9.78     10.11 o 
   5  10   8       21.97       20.50     11.39 o 
   6  10   8       20.65       22.10     12.44 o 
  -9  11   8       60.76       75.17     16.78 o 
  -8  11   8       55.81       70.17     12.32 o 
  -7  11   8      186.15      211.15     17.02 o 
  -6  11   8      129.57      146.53     14.27 o 
  -5  11   8        5.61       -5.19      6.79 o 
  -4  11   8      626.45      612.88     23.98 o 
  -3  11   8      169.20      185.65     14.24 o 
  -2  11   8        1.02        6.14      6.48 o 
  -1  11   8        0.62       -0.24      6.25 o 
   0  11   8      584.61      554.64     20.45 o 
   1  11   8     1709.43     1593.54     49.70 o 
   2  11   8      907.54      819.11     34.25 o 
   3  11   8      382.03      385.29     34.12 o 
   4  11   8       17.86       10.35     10.50 o 
   5  11   8       38.42       32.79     12.95 o 
  -8  12   8       10.82       11.07      9.45 o 
  -7  12   8       32.42       41.45     10.36 o 
  -6  12   8      530.87      572.76     24.25 o 
  -5  12   8        5.63        4.52      7.51 o 
  -4  12   8        0.72        5.15      8.11 o 
  -3  12   8      653.18      639.90     23.62 o 
  -2  12   8      169.00      171.98     13.95 o 
  -1  12   8     1586.94     1549.30     38.51 o 
   0  12   8       70.18       61.04     12.03 o 
   1  12   8        2.01       15.77     10.28 o 
   2  12   8       46.72       38.79     12.80 o 
   3  12   8     1738.30     1689.85     55.41 o 
   4  12   8      171.40      181.69     20.99 o 
   5  12   8       36.05       23.23     12.81 o 
  -8  13   8       25.28       29.47     11.16 o 
  -7  13   8      131.93      129.17     16.33 o 
  -6  13   8       23.23       27.68      9.56 o 
  -5  13   8       10.56        7.73      9.78 o 
  -4  13   8      297.29      317.48     19.47 o 
  -3  13   8       39.16       36.47      8.96 o 
  -2  13   8      654.04      656.42     24.12 o 
  -1  13   8      551.58      555.56     22.43 o 
   0  13   8      215.47      223.01     20.15 o 
   1  13   8      208.93      203.96     19.97 o 
   2  13   8      321.17      305.44     24.52 o 
   3  13   8      213.85      223.60     36.90 o 
   4  13   8      716.21      764.22     54.18 o 
   5  13   8       93.36      103.32     18.05 o 
  -8  14   8       70.61       91.95     22.46 o 
  -7  14   8       18.26       27.57     10.70 o 
  -6  14   8        0.21      -10.29     14.60 o 
  -5  14   8        2.35       -7.18      7.80 o 
  -4  14   8      356.26      323.03     27.10 o 
  -3  14   8       27.78       19.62      8.71 o 
  -2  14   8      630.99      621.13     38.32 o 
  -1  14   8      108.23      100.47     22.10 o 
   0  14   8      102.58      106.40     16.04 o 
   1  14   8      405.85      466.22     30.87 o 
   2  14   8       25.79       16.59     11.32 o 
   3  14   8       17.22       -5.41      9.36 o 
   4  14   8       78.87       85.33     23.00 o 
  -7  15   8      116.53      116.38     18.81 o 
  -6  15   8      340.26      319.14     22.17 o 
  -5  15   8      156.51      183.76     16.62 o 
  -4  15   8        0.53       -1.36      8.80 o 
  -3  15   8       34.74       23.45      9.15 o 
  -2  15   8       53.60       45.93     15.56 o 
  -1  15   8      291.77      270.67     23.81 o 
   0  15   8      145.00      173.50     47.64 o 
   1  15   8       47.74       46.77     12.98 o 
   2  15   8       47.42       56.97     14.24 o 
   3  15   8        1.99       -6.35     12.71 o 
  -7  16   8        5.89       10.35     10.51 o 
  -6  16   8      158.21      166.94     30.90 o 
  -5  16   8      126.71      143.50     19.32 o 
  -4  16   8      453.62      478.47     32.03 o 
  -3  16   8       20.34        9.37     10.33 o 
  -2  16   8        0.36       10.47     10.79 o 
  -1  16   8      368.54      355.55     27.68 o 
   0  16   8      126.71      113.66     27.10 o 
   1  16   8       56.40       53.63     14.68 o 
   2  16   8       32.08       34.22     13.23 o 
   3  16   8       16.11        7.63     11.51 o 
  -6  17   8       24.23       41.88     14.39 o 
  -5  17   8       49.37       64.28     12.34 o 
  -4  17   8      186.32      225.00     21.84 o 
  -3  17   8      267.02      315.85     21.20 o 
  -2  17   8       72.71       78.77     15.15 o 
  -1  17   8       34.92       33.06     13.01 o 
   0  17   8      111.79      104.88     17.75 o 
   1  17   8        8.20       -4.50     11.21 o 
   2  17   8      140.35      130.15     20.51 o 
  -5  18   8        4.05       -5.36      8.58 o 
  -4  18   8        8.49       -2.18      8.99 o 
  -3  18   8      103.81      104.94     13.88 o 
  -2  18   8       46.51       45.89     14.29 o 
  -1  18   8      299.74      310.72     27.91 o 
   0  18   8       31.40       12.95     12.67 o 
   1  18   8        7.36       19.83     17.98 o 
  -3  19   8        1.51        1.97     20.15 o 
  -2  19   8       35.77       50.02     15.45 o 
  -1  19   8       62.88       57.67     19.78 o 
  -2 -20   9       44.90       60.47     22.78 o 
   0 -20   9       58.78       47.12     19.40 o 
   1 -20   9      168.09      168.96     28.36 o 
   2 -20   9        5.37      -10.48      9.78 o 
   3 -20   9        6.84       22.37     13.36 o 
  -3 -19   9        1.11        7.74     17.66 o 
  -2 -19   9        1.39       -9.23     14.87 o 
  -1 -19   9      143.04      137.18     24.10 o 
   0 -19   9       42.47       50.26     18.69 o 
   1 -19   9      385.26      401.59     28.05 o 
   2 -19   9      425.33      469.40     31.07 o 
   3 -19   9       85.39       82.56     16.55 o 
   4 -19   9      184.26      217.19     24.03 o 
  -4 -18   9      192.68      275.11     37.82 o 
  -3 -18   9       10.04       28.71     19.02 o 
  -2 -18   9       89.28      119.63     24.52 o 
  -1 -18   9        4.49        0.67     13.32 o 
   0 -18   9        0.06        1.97     13.74 o 
   1 -18   9       81.74       90.06     28.83 o 
   2 -18   9      175.52      168.02     19.86 o 
   3 -18   9        1.73       -0.37     10.62 o 
   4 -18   9        2.03        1.64     11.58 o 
   5 -18   9        5.60        5.09     15.12 o 
  -5 -17   9       98.36      135.19     29.59 o 
  -4 -17   9       21.02       64.27     24.00 o 
  -3 -17   9       11.20       10.09     16.80 o 
  -2 -17   9       12.86       -0.84      9.32 o 
  -1 -17   9      112.38      108.84     15.00 o 
   0 -17   9      263.61      280.08     22.18 o 
   1 -17   9      142.20      141.56     16.88 o 
   2 -17   9     1156.98     1151.58     42.67 o 
   3 -17   9       38.73       48.47     13.61 o 
   4 -17   9      313.79      252.01     23.24 o 
   5 -17   9        1.55       11.35     12.97 o 
  -5 -16   9       30.54       18.39     17.78 o 
  -4 -16   9      577.85      610.93     46.91 o 
  -3 -16   9       18.59       19.36     16.55 o 
  -2 -16   9       40.87       44.52     11.74 o 
  -1 -16   9        9.08       10.75      9.31 o 
   0 -16   9      188.56      188.89     17.91 o 
   1 -16   9       54.03       44.95     11.88 o 
   2 -16   9        1.72       -6.30      8.28 o 
   3 -16   9      172.24      197.83     19.93 o 
   4 -16   9      131.79      118.20     17.11 o 
   5 -16   9       89.51       53.72     15.48 o 
   6 -16   9        3.62        0.21     14.90 o 
  -6 -15   9      133.29      110.14     29.94 o 
  -5 -15   9       61.39       51.60     20.84 o 
  -4 -15   9        7.17        5.30     14.05 o 
  -3 -15   9       94.87       64.91     19.33 o 
  -2 -15   9        6.20        4.35      8.75 o 
  -1 -15   9      141.44      155.60     16.41 o 
   0 -15   9      730.49      714.60     39.21 o 
   1 -15   9       52.63       58.50     17.17 o 
   2 -15   9      110.34      106.30     14.99 o 
   3 -15   9       34.78       29.24     11.08 o 
   4 -15   9      251.06      228.65     21.82 o 
   5 -15   9      367.40      316.88     26.15 o 
   6 -15   9       37.20       24.17     13.60 o 
  -6 -14   9       27.83       54.00     22.27 o 
  -5 -14   9       13.19       38.41     17.90 o 
  -4 -14   9      622.75      537.21     41.92 o 
  -3 -14   9      282.25      274.69     21.14 o 
  -2 -14   9      114.74      138.60     15.33 o 
  -1 -14   9       68.98       59.86      8.95 o 
   0 -14   9       30.77       31.71      9.99 o 
   1 -14   9       26.31       30.45     10.11 o 
   2 -14   9      271.89      265.01     43.34 o 
   3 -14   9     1043.76     1010.90     38.13 o 
   4 -14   9      374.33      377.66     26.50 o 
   5 -14   9        5.10        0.96     10.91 o 
   6 -14   9       10.81       23.24     13.18 o 
   7 -14   9       52.91       36.20     17.50 o 
  -7 -13   9      394.22      359.89     44.85 o 
  -6 -13   9      317.03      376.47     43.65 o 
  -5 -13   9       46.41       26.97     16.96 o 
  -4 -13   9       17.11       25.37     15.47 o 
  -3 -13   9      991.43     1027.40     36.70 o 
  -2 -13   9       30.31       27.21      8.81 o 
  -1 -13   9       14.89        7.73      6.30 o 
   0 -13   9      127.85      139.72     11.46 o 
   1 -13   9       42.16       48.10     10.90 o 
   2 -13   9        5.49       16.02      9.29 o 
   3 -13   9      668.89      573.06     41.69 o 
   4 -13   9      100.31       97.84     15.04 o 
   5 -13   9      118.99      107.26     19.59 o 
   6 -13   9        2.28        6.00     10.65 o 
   7 -13   9      136.24      140.07     20.12 o 
  -7 -12   9        3.40       22.52     18.95 o 
  -6 -12   9        0.12        1.68     14.76 o 
  -5 -12   9       50.98       33.37     17.06 o 
  -4 -12   9      371.32      447.63     36.53 o 
  -3 -12   9        7.97        4.98      8.08 o 
  -2 -12   9       50.86       56.04     13.55 o 
  -1 -12   9      514.98      469.26     17.74 o 
   0 -12   9      551.29      572.98     19.62 o 
   1 -12   9       44.93       43.21     10.15 o 
   2 -12   9      924.94      891.20     33.34 o 
   3 -12   9       32.99       44.33     13.39 o 
   4 -12   9        7.48       10.08      9.96 o 
   5 -12   9       87.65       84.58     14.99 o 
   6 -12   9        0.47       -4.55     10.32 o 
   7 -12   9        8.95        9.77     18.61 o 
  -8 -11   9      154.05      176.02     33.17 o 
  -7 -11   9        1.68      -14.52     15.18 o 
  -6 -11   9       48.67       69.86     21.88 o 
  -5 -11   9        4.04       15.89     14.96 o 
  -4 -11   9     1162.45     1099.88     37.01 o 
  -3 -11   9      502.35      486.13     23.37 o 
  -2 -11   9      917.15      917.67     35.30 o 
  -1 -11   9     2344.03     2318.57     46.92 o 
   0 -11   9      236.73      251.94     13.55 o 
   1 -11   9      332.80      348.12     30.72 o 
   2 -11   9      229.35      235.69     18.15 o 
   3 -11   9      881.77      841.07     32.65 o 
   4 -11   9      325.69      265.36     40.90 o 
   5 -11   9      481.93      492.22     26.97 o 
   6 -11   9       33.68       43.38     13.19 o 
   7 -11   9       10.33       17.61     12.19 o 
  -8 -10   9       14.26        2.48     16.75 o 
  -7 -10   9       42.12       36.27     18.92 o 
  -6 -10   9      188.62      164.21     28.21 o 
  -5 -10   9       13.66       15.81      8.71 o 
  -4 -10   9       15.87       11.38     14.86 o 
  -3 -10   9       56.30       39.90      9.66 o 
  -2 -10   9      323.05      367.56     14.29 o 
  -1 -10   9       61.66       62.85      7.62 o 
   0 -10   9        0.25        3.58      5.00 o 
   1 -10   9       29.06       41.71      6.50 o 
   2 -10   9      228.59      258.32     18.57 o 
   3 -10   9      360.05      292.01     41.26 o 
   4 -10   9      989.55      990.68     36.75 o 
   5 -10   9        9.80        2.04      8.99 o 
   6 -10   9       70.19       34.81     15.83 o 
   7 -10   9      167.35      164.40     19.91 o 
   8 -10   9      553.53      598.69     46.66 o 
  -8  -9   9       46.89       39.64     19.60 o 
  -7  -9   9       40.55       55.03     20.39 o 
  -6  -9   9       97.59       68.08     19.90 o 
  -5  -9   9        1.24        4.22      5.10 o 
  -4  -9   9      739.70      822.83     30.88 o 
  -3  -9   9       50.27       41.31      9.96 o 
  -2  -9   9      101.72      105.76      8.41 o 
  -1  -9   9      456.47      463.84     15.80 o 
   0  -9   9     1102.96     1127.16     26.38 o 
   1  -9   9      278.70      299.45     12.51 o 
   2  -9   9       23.18       19.80      8.74 o 
   3  -9   9      350.83      328.48     21.57 o 
   4  -9   9        4.43       26.36     13.97 o 
   5  -9   9       42.79       27.58     17.04 o 
   6  -9   9       15.95       -0.08      9.94 o 
   7  -9   9       35.43       33.64     20.41 o 
   8  -9   9        3.10        1.58     17.17 o 
  -8  -8   9      138.41      187.41     32.25 o 
  -7  -8   9       82.60       91.24     22.43 o 
  -6  -8   9       22.81       24.76     16.24 o 
  -5  -8   9       39.09       33.61      9.63 o 
  -4  -8   9      344.05      310.14     32.04 o 
  -3  -8   9      132.42      132.06     13.19 o 
  -2  -8   9       46.62       44.07      5.88 o 
  -1  -8   9      113.05      122.84      8.62 o 
   0  -8   9      395.07      419.03     30.39 o 
   1  -8   9        6.56       -4.17      6.26 o 
   2  -8   9      105.36      119.20     25.48 o 
   3  -8   9       74.00       65.27     15.85 o 
   4  -8   9      327.23      321.10     22.04 o 
   5  -8   9       47.04       58.37     12.38 o 
   6  -8   9      462.68      452.25     27.56 o 
   7  -8   9        0.98       -0.74      9.60 o 
   8  -8   9      199.64      264.93     37.48 o 
  -9  -7   9      119.62      129.22     28.96 o 
  -8  -7   9      183.88      179.57     29.66 o 
  -7  -7   9      449.03      431.61     42.00 o 
  -5  -7   9      528.05      505.02     24.11 o 
  -4  -7   9       53.83       58.57     10.40 o 
  -3  -7   9     1707.52     1730.26     47.03 o 
  -2  -7   9      931.99      934.44     21.47 o 
  -1  -7   9     2838.41     2841.79     52.02 o 
   0  -7   9       86.17      101.71      7.57 o 
   1  -7   9        8.34        1.79      3.76 o 
   2  -7   9        0.23        0.94     16.66 o 
   3  -7   9     2903.45     2814.91     68.61 o 
   4  -7   9      323.92      339.79     22.56 o 
   5  -7   9      110.74      116.76     15.04 o 
   6  -7   9       21.00       28.60     16.02 o 
   7  -7   9      236.47      190.65     20.38 o 
   8  -7   9      349.54      348.17     41.44 o 
  -9  -6   9       92.58      107.53     25.26 o 
  -8  -6   9      128.32      107.74     25.00 o 
  -7  -6   9       17.17       -4.43     12.39 o 
  -6  -6   9      205.06      200.39     17.88 o 
  -5  -6   9      259.94      310.44     19.47 o 
  -4  -6   9     1831.83     1838.81     50.24 o 
  -3  -6   9       46.55       50.63      8.81 o 
  -2  -6   9       68.81       79.40      5.24 o 
  -1  -6   9       89.85       64.03      5.84 o 
   0  -6   9     1048.39     1030.35     23.30 o 
   1  -6   9      250.36      254.10     10.52 o 
   2  -6   9       82.58       96.86     11.29 o 
   3  -6   9        7.55        2.28     18.58 o 
   4  -6   9      427.88      406.71     22.63 o 
   5  -6   9      145.50      116.46     20.26 o 
   6  -6   9      117.58       96.12     14.16 o 
   7  -6   9        1.06       -2.28      8.79 o 
   8  -6   9       44.02       83.17     21.84 o 
  -9  -5   9       94.50      102.16     26.26 o 
  -8  -5   9      123.65       91.26     23.10 o 
  -7  -5   9        1.00        9.86      7.48 o 
  -6  -5   9      125.40      111.25     13.44 o 
  -5  -5   9     1603.40     1586.13     50.75 o 
  -4  -5   9        1.93       -4.35      6.47 o 
  -3  -5   9      420.57      417.62     20.37 o 
  -2  -5   9      804.08      872.84     28.00 o 
  -1  -5   9      205.54      215.41     13.29 o 
   0  -5   9        1.09        4.11      3.80 o 
   1  -5   9      240.59      237.10     10.73 o 
   2  -5   9      886.37      874.33     20.03 o 
   3  -5   9     2446.98     2378.48     83.53 o 
   4  -5   9     5162.62     4992.06    110.54 o 
   5  -5   9        7.37        9.09      7.89 o 
   6  -5   9        6.50        1.65      8.18 o 
   7  -5   9      108.33      156.70     26.38 o 
   8  -5   9       15.24       17.90     16.46 o 
  -9  -4   9       76.11       99.14     24.66 o 
  -8  -4   9      147.37      151.79     26.64 o 
  -7  -4   9      145.83      126.05     15.48 o 
  -6  -4   9      368.25      330.32     21.69 o 
  -5  -4   9      121.94      106.80     13.00 o 
  -4  -4   9     2290.61     2362.42     84.68 o 
  -3  -4   9        1.84       -7.33      4.88 o 
  -2  -4   9      259.01      268.34     20.25 o 
  -1  -4   9      233.28      256.63     20.06 o 
   0  -4   9      420.22      411.01     13.56 o 
   1  -4   9      160.62      174.18     14.28 o 
   2  -4   9     1273.04     1242.42     26.57 o 
   3  -4   9      305.01      315.65     23.22 o 
   4  -4   9      836.44      829.59     30.39 o 
   5  -4   9        2.22        2.15      7.30 o 
   6  -4   9      191.18      168.48     24.62 o 
   7  -4   9      264.84      324.09     36.96 o 
   8  -4   9      161.76      167.84     31.08 o 
  -9  -3   9      396.36      407.59     43.91 o 
  -8  -3   9       48.72       46.21     17.51 o 
  -7  -3   9        1.32       -0.34      8.56 o 
  -6  -3   9       67.70       53.98     10.91 o 
  -5  -3   9     2373.17     2234.95     58.60 o 
  -4  -3   9      126.78      113.71     21.70 o 
  -3  -3   9      287.04      285.77     15.84 o 
  -2  -3   9      742.31      747.26     24.75 o 
  -1  -3   9        9.43        5.14      3.93 o 
   0  -3   9       23.27       13.84      3.93 o 
   1  -3   9      153.76      162.51      8.69 o 
   2  -3   9      359.88      383.42     13.02 o 
   3  -3   9        0.34       -6.79      7.43 o 
   4  -3   9       13.81       -2.29      7.19 o 
   5  -3   9      337.97      321.05     21.02 o 
   6  -3   9      290.32      312.60     33.49 o 
   7  -3   9       87.05       96.81     21.73 o 
   8  -3   9       23.07       30.73     18.82 o 
  -9  -2   9       33.33       49.00     18.81 o 
  -8  -2   9      980.89      959.79     37.82 o 
  -7  -2   9       48.00       46.60     11.36 o 
  -6  -2   9      220.91      170.88     16.20 o 
  -5  -2   9      647.40      681.37     29.46 o 
  -4  -2   9      369.63      390.97     19.31 o 
  -3  -2   9      491.61      542.77     41.15 o 
  -2  -2   9      708.62      754.53     25.21 o 
  -1  -2   9     1358.16     1349.92     27.30 o 
   0  -2   9      214.62      240.56     11.92 o 
   1  -2   9      899.23      945.19     21.83 o 
   2  -2   9     1153.47     1158.24     25.76 o 
   3  -2   9      730.92      720.96     19.42 o 
   4  -2   9     1179.07     1201.14     36.44 o 
   5  -2   9      723.52      687.53     27.29 o 
   6  -2   9      502.77      489.28     43.89 o 
   7  -2   9      144.59      135.22     25.52 o 
   8  -2   9        2.57      -14.71     12.67 o 
  -9  -1   9       68.96       89.76     22.01 o 
  -8  -1   9        5.63        4.67      8.90 o 
  -7  -1   9        0.36       -8.44      7.25 o 
  -6  -1   9      497.77      521.73     35.67 o 
  -5  -1   9     6409.18     6040.85    131.97 o 
  -4  -1   9      975.02      997.23     32.06 o 
  -3  -1   9       26.33       24.52      6.77 o 
  -2  -1   9      188.92      192.95     14.15 o 
  -1  -1   9     2364.01     2351.00     43.25 o 
   0  -1   9      412.46      443.47     17.05 o 
   1  -1   9      177.80      180.77      9.48 o 
   2  -1   9       22.88       32.71      5.42 o 
   3  -1   9     1266.90     1299.13     29.17 o 
   4  -1   9       64.11       83.06     11.99 o 
   5  -1   9     1093.46     1033.95     65.93 o 
   6  -1   9      133.41       95.44     20.59 o 
   7  -1   9      125.44      131.81     25.71 o 
   8  -1   9      242.30      229.16     34.55 o 
 -10   0   9        6.85       20.92     16.85 o 
  -9   0   9       54.96       79.55     17.79 o 
  -8   0   9       10.78       19.33     10.11 o 
  -7   0   9      613.40      583.51     27.79 o 
  -6   0   9       11.73       13.37      9.72 o 
  -5   0   9     2722.53     2772.94     69.27 o 
  -4   0   9      151.12      165.79      8.62 o 
  -3   0   9      519.78      515.01     17.44 o 
  -2   0   9     1567.56     1684.77     33.00 o 
  -1   0   9      218.11      200.13      9.09 o 
   0   0   9       83.72      122.50      7.78 o 
   1   0   9       20.47       35.34      6.66 o 
   2   0   9     1380.48     1434.46     30.92 o 
   3   0   9      159.05      148.58     11.45 o 
   4   0   9       35.62       34.60      6.62 o 
   5   0   9       12.65        1.14      9.96 o 
   6   0   9      100.18       65.74     19.04 o 
   7   0   9      354.47      398.95     42.17 o 
   8   0   9      502.84      549.21     52.41 o 
 -10   1   9      301.68      331.49     40.62 o 
  -9   1   9       29.56       14.47     11.93 o 
  -8   1   9       81.98       68.17     13.70 o 
  -7   1   9       52.22       55.58     11.88 o 
  -6   1   9       33.01       30.12      9.55 o 
  -5   1   9       53.63       59.67      7.12 o 
  -4   1   9      133.93      150.86     10.52 o 
  -3   1   9      234.76      268.67     10.69 o 
  -2   1   9      451.07      466.32     13.90 o 
  -1   1   9      222.98      298.02     16.73 o 
   0   1   9       52.31       50.16      7.53 o 
   1   1   9      180.95      183.84     10.22 o 
   2   1   9      438.97      414.73     34.32 o 
   3   1   9       32.68       17.29      5.52 o 
   4   1   9        0.09       -1.12      4.97 o 
   5   1   9        1.44       -1.61      9.58 o 
   6   1   9     1005.94      953.71     54.83 o 
   7   1   9      228.83      205.77     31.19 o 
   8   1   9       26.70       31.95     18.79 o 
  -9   2   9      133.84      130.25     25.51 o 
  -8   2   9       39.95       47.64     17.68 o 
  -7   2   9      102.96      112.30     21.88 o 
  -6   2   9      369.88      403.90     34.82 o 
  -5   2   9      763.96      781.89     22.02 o 
  -4   2   9      524.00      555.55     42.65 o 
  -3   2   9       25.75       30.44      5.25 o 
  -2   2   9     2665.89     2903.04     53.24 o 
  -1   2   9      459.55      488.77     19.56 o 
   0   2   9      483.95      462.23     14.56 o 
   1   2   9      111.85      129.69      8.84 o 
   2   2   9      717.33      704.58     19.68 o 
   3   2   9      276.61      258.83     29.23 o 
   4   2   9      136.15      151.85     14.49 o 
   5   2   9      339.01      290.56     31.54 o 
   6   2   9      527.20      452.34     42.49 o 
   7   2   9      119.05      147.10     28.52 o 
   8   2   9      262.61      371.82     44.53 o 
 -10   3   9      283.12      281.47     26.56 o 
  -9   3   9      641.58      716.43     39.60 o 
  -8   3   9       17.27       36.29     11.77 o 
  -7   3   9      138.37      132.73     16.18 o 
  -6   3   9      660.56      663.89     21.97 o 
  -5   3   9        2.00       -1.94      4.86 o 
  -4   3   9      199.50      217.17     15.10 o 
  -3   3   9       95.91      112.30      8.49 o 
  -2   3   9     4962.66     5277.86     90.69 o 
  -1   3   9      102.30      119.81     14.35 o 
   0   3   9      427.01      430.60     14.52 o 
   1   3   9      245.99      209.55     11.36 o 
   2   3   9     1653.29     1664.22     37.30 o 
   3   3   9       35.51       24.81      6.13 o 
   4   3   9       42.54       59.11     13.08 o 
   5   3   9      156.07      107.15     20.69 o 
   6   3   9      510.11      482.68     44.36 o 
   7   3   9      168.99      162.42     28.94 o 
 -10   4   9       27.25       39.78     16.47 o 
  -9   4   9       51.59       48.08     14.51 o 
  -8   4   9        1.39        3.51     13.91 o 
  -7   4   9       56.94       88.63     14.06 o 
  -6   4   9       10.14        6.87     12.12 o 
  -5   4   9      159.72      158.52     18.19 o 
  -4   4   9      201.66      193.21     18.30 o 
  -3   4   9        0.04       -6.40      5.99 o 
  -2   4   9     2982.38     3020.58     62.56 o 
  -1   4   9      364.61      328.49     13.15 o 
   0   4   9      738.32      736.28     20.04 o 
   1   4   9      570.88      561.56     17.86 o 
   2   4   9     2005.81     1974.49     40.83 o 
   3   4   9      341.80      291.09     19.93 o 
   4   4   9       19.25       26.73      8.93 o 
   5   4   9      435.29      416.90     25.38 o 
   6   4   9      175.57      183.60     29.14 o 
   7   4   9       74.03       68.91     22.13 o 
  -9   5   9      332.07      334.65     27.25 o 
  -8   5   9       39.72       29.82     16.79 o 
  -7   5   9       43.48       57.58     21.21 o 
  -6   5   9      262.17      281.57     16.29 o 
  -5   5   9     2584.10     2579.81     52.99 o 
  -4   5   9      222.60      208.40     16.64 o 
  -3   5   9      269.15      254.37     12.53 o 
  -2   5   9     2327.70     2438.41     47.99 o 
  -1   5   9     1342.90     1347.58     30.66 o 
   0   5   9      229.92      216.44     11.92 o 
   1   5   9      698.86      716.78     20.69 o 
   2   5   9      168.19      159.00     10.64 o 
   3   5   9      285.15      287.89     20.60 o 
   4   5   9       41.52       45.92     10.72 o 
   5   5   9       96.21      112.82     14.82 o 
   6   5   9      178.50      151.41     26.91 o 
   7   5   9       26.42       24.33     18.77 o 
  -9   6   9      863.47      980.30     42.67 o 
  -8   6   9        1.19       -3.06     12.45 o 
  -7   6   9      152.76      175.34     18.72 o 
  -6   6   9      733.05      705.97     30.55 o 
  -5   6   9       91.83       93.58      9.95 o 
  -4   6   9       86.73       83.48      9.03 o 
  -3   6   9     1020.46      994.76     26.19 o 
  -2   6   9      705.67      708.91     42.25 o 
  -1   6   9     3032.05     3059.67     58.18 o 
   0   6   9      210.79      202.98     11.95 o 
   1   6   9     1936.26     1839.31     39.25 o 
   2   6   9      241.30      262.33     14.42 o 
   3   6   9      510.52      434.51     23.03 o 
   4   6   9       91.42       84.40     14.80 o 
   5   6   9        8.23        9.40      9.30 o 
   6   6   9       20.52       34.86     21.89 o 
   7   6   9      173.59      206.75     33.23 o 
  -9   7   9      158.21      141.15     19.73 o 
  -8   7   9      146.82      179.58     20.14 o 
  -7   7   9       71.46       95.88     11.77 o 
  -6   7   9      231.20      238.84     16.05 o 
  -5   7   9     1541.50     1557.36     37.73 o 
  -4   7   9        4.73       -0.20      5.63 o 
  -3   7   9      845.29      910.05     25.32 o 
  -2   7   9      176.83      187.55     12.15 o 
  -1   7   9      359.01      356.45     16.65 o 
   0   7   9      256.26      250.52     13.74 o 
   1   7   9      301.13      300.93     14.29 o 
   2   7   9      278.44      277.91     20.36 o 
   3   7   9       19.78       14.62      8.70 o 
   4   7   9       11.19       21.62     23.37 o 
   5   7   9      181.51      150.84     17.40 o 
   6   7   9      169.69      188.90     20.97 o 
   7   7   9        6.90       -2.17     15.07 o 
  -9   8   9       82.17       86.46     26.78 o 
  -8   8   9       38.86       70.25     18.02 o 
  -7   8   9      203.38      224.91     21.22 o 
  -6   8   9       13.13       14.67      7.44 o 
  -5   8   9       13.25       14.38      6.95 o 
  -4   8   9      515.13      517.66     23.62 o 
  -3   8   9      100.83      107.41     10.35 o 
  -2   8   9      473.95      461.57     32.30 o 
  -1   8   9      479.21      490.43     18.43 o 
   0   8   9       27.65       35.82      7.31 o 
   1   8   9      228.60      193.04     12.61 o 
   2   8   9       18.74        8.79      8.40 o 
   3   8   9       45.78       59.59     12.24 o 
   4   8   9      123.56       97.62     29.46 o 
   5   8   9      208.64      220.35     21.75 o 
   6   8   9      202.46      212.09     22.51 o 
  -9   9   9      297.05      255.41     25.39 o 
  -8   9   9      191.47      220.20     17.62 o 
  -7   9   9        0.06        1.20      7.79 o 
  -6   9   9      196.24      215.39     15.70 o 
  -5   9   9       28.64       26.99      7.50 o 
  -4   9   9        3.86       -3.32      6.02 o 
  -3   9   9        0.21        1.29      6.23 o 
  -2   9   9      626.05      645.62     24.41 o 
  -1   9   9      727.92      695.05     25.93 o 
   0   9   9      544.23      571.68     20.30 o 
   1   9   9      549.89      558.46     32.52 o 
   2   9   9      270.56      279.34     21.48 o 
   3   9   9      399.69      355.11     24.98 o 
   4   9   9      125.32      133.83     17.33 o 
   5   9   9        8.22       19.37     10.32 o 
   6   9   9        4.19       -7.57     10.26 o 
  -9  10   9        7.24        2.13     12.62 o 
  -8  10   9      161.27      192.78     34.68 o 
  -7  10   9      151.35      159.57     15.37 o 
  -6  10   9      153.73      176.27     15.12 o 
  -5  10   9        0.14        3.46      6.69 o 
  -4  10   9       47.66       57.09      9.57 o 
  -3  10   9        6.62       13.09      6.86 o 
  -2  10   9        0.52       -6.69      5.82 o 
  -1  10   9       48.28       44.33      8.22 o 
   0  10   9      978.39      930.17     27.20 o 
   1  10   9      115.44       99.20     14.03 o 
   2  10   9      487.93      449.40     30.71 o 
   3  10   9      541.13      527.83     27.70 o 
   4  10   9      684.55      652.70     44.46 o 
   5  10   9      179.22      175.69     22.81 o 
   6  10   9        8.47        4.75     11.43 o 
  -8  11   9      110.18      115.66     16.03 o 
  -7  11   9       23.55       25.37      9.37 o 
  -6  11   9      174.23      198.65     16.13 o 
  -5  11   9        0.09        2.83      7.04 o 
  -4  11   9       46.01       41.79      8.66 o 
  -3  11   9     1466.80     1452.05     37.98 o 
  -2  11   9       49.63       52.13      9.22 o 
  -1  11   9      564.02      567.42     21.60 o 
   0  11   9        0.30        3.10      6.30 o 
   1  11   9      165.64      180.00     18.19 o 
   2  11   9       20.49        9.63      9.01 o 
   3  11   9       19.00       42.60     12.15 o 
   4  11   9        1.04       -5.98     20.96 o 
   5  11   9       37.57       45.22     23.00 o 
  -8  12   9        6.33       -5.68      9.39 o 
  -7  12   9       94.02       99.72     13.38 o 
  -6  12   9       52.50       43.53     10.50 o 
  -5  12   9       90.97       89.62     12.20 o 
  -4  12   9       14.77       13.23      7.75 o 
  -3  12   9      257.56      272.74     17.36 o 
  -2  12   9      861.80      906.79     28.24 o 
  -1  12   9      104.94       95.71     11.03 o 
   0  12   9      221.95      199.57     19.09 o 
   1  12   9        6.70       11.70      9.23 o 
   2  12   9      475.21      531.28     36.71 o 
   3  12   9      125.06      114.44     16.83 o 
   4  12   9      205.86      195.60     21.92 o 
   5  12   9       20.55       18.07     12.83 o 
  -8  13   9      289.51      351.42     24.14 o 
  -7  13   9       77.77       96.05     20.89 o 
  -6  13   9       29.18       31.82     10.46 o 
  -5  13   9       98.61      111.45     13.36 o 
  -4  13   9      224.84      213.06     16.69 o 
  -3  13   9       58.08       48.13     12.71 o 
  -2  13   9      121.52      115.58     16.07 o 
  -1  13   9       65.72       66.17     10.48 o 
   0  13   9       12.66       27.56     10.52 o 
   1  13   9       41.22       36.52     11.78 o 
   2  13   9      169.03      138.99     18.32 o 
   3  13   9       14.95       10.54     11.80 o 
   4  13   9      175.11      191.21     22.46 o 
  -7  14   9       67.28       73.03     12.96 o 
  -6  14   9      204.74      240.55     19.28 o 
  -5  14   9        0.65       -7.65      7.41 o 
  -4  14   9      268.27      289.93     20.94 o 
  -3  14   9      602.81      570.82     23.89 o 
  -2  14   9        2.10       -1.11      7.15 o 
  -1  14   9      123.69      136.13     17.59 o 
   0  14   9      104.85      112.46     21.59 o 
   1  14   9        4.17        9.83      9.78 o 
   2  14   9        7.19       22.05     23.63 o 
   3  14   9        0.03        3.87     22.71 o 
   4  14   9        9.36       23.28     13.26 o 
  -7  15   9      250.35      280.53     21.61 o 
  -6  15   9       43.30       34.25     10.89 o 
  -5  15   9        6.68        7.11      9.12 o 
  -4  15   9       84.38       85.35     12.75 o 
  -3  15   9       23.78       14.84      9.13 o 
  -2  15   9       66.77       75.70     15.63 o 
  -1  15   9       70.94       77.09     19.74 o 
   0  15   9      387.76      361.17     41.48 o 
   1  15   9        1.54        1.18      9.74 o 
   2  15   9       26.31       26.14     13.22 o 
   3  15   9       76.51       94.80     18.21 o 
  -6  16   9        2.70       -3.63     16.58 o 
  -5  16   9        0.68       -4.69      8.37 o 
  -4  16   9       18.38       16.52      9.60 o 
  -3  16   9        4.68        1.88     10.33 o 
  -2  16   9       73.75      100.55     22.44 o 
  -1  16   9       25.31       36.09     23.11 o 
   0  16   9      591.83      517.20     31.32 o 
   1  16   9       73.04       89.89     16.16 o 
   2  16   9      241.99      239.80     46.92 o 
  -5  17   9        1.23        2.64     11.05 o 
  -4  17   9       72.98       82.58     25.43 o 
  -3  17   9      290.23      340.31     30.66 o 
  -2  17   9       12.12       14.20     21.67 o 
  -1  17   9       18.80       26.82     12.60 o 
   0  17   9      145.72      156.12     21.26 o 
   1  17   9      129.31      121.94     19.67 o 
  -4  18   9       43.43       57.89     12.45 o 
  -3  18   9      303.35      315.64     31.51 o 
  -2  18   9        6.23       -7.40     10.94 o 
  -1  18   9       87.51      108.57     18.66 o 
   0  18   9        1.36       17.97     13.10 o 
   0 -20  10      174.44      169.70     28.47 o 
   1 -20  10        2.73        3.42     16.62 o 
   2 -20  10       13.02       27.99     13.44 o 
  -3 -19  10       11.50       35.44     20.41 o 
  -1 -19  10       33.23       21.39     15.41 o 
   0 -19  10       65.49       51.65     19.63 o 
   1 -19  10       68.63       78.36     22.20 o 
   2 -19  10       94.76      108.39     17.74 o 
   3 -19  10      188.20      188.78     29.36 o 
   4 -19  10       32.04       33.92     13.81 o 
  -4 -18  10        0.30       10.64     19.40 o 
  -3 -18  10      160.28      219.25     32.52 o 
  -2 -18  10      112.43      149.96     27.34 o 
  -1 -18  10       29.77       21.95     16.07 o 
   0 -18  10      228.89      204.29     29.01 o 
   1 -18  10       34.76       34.16     12.50 o 
   2 -18  10       13.09        6.64     10.43 o 
   3 -18  10       21.12       19.54     31.81 o 
   4 -18  10       33.41       10.70     12.34 o 
  -4 -17  10      287.54      421.59     45.44 o 
  -3 -17  10      248.55      299.48     36.65 o 
  -2 -17  10      105.66      123.10     16.62 o 
  -1 -17  10      105.08       76.24     19.81 o 
   0 -17  10      103.26      102.34     21.87 o 
   1 -17  10        0.71        2.02      9.86 o 
   2 -17  10       49.96       37.08     20.89 o 
   3 -17  10      248.16      266.81     23.73 o 
   4 -17  10       60.26       56.85     25.66 o 
   5 -17  10       44.70       46.46     15.28 o 
  -5 -16  10       44.03       16.74     18.14 o 
  -4 -16  10      732.33      753.44     52.92 o 
  -3 -16  10       30.24       12.53     14.53 o 
  -2 -16  10      256.11      286.19     35.75 o 
  -1 -16  10      132.01      171.95     17.48 o 
   0 -16  10        0.28        3.56     13.55 o 
   1 -16  10        4.00        2.08     12.29 o 
   2 -16  10      626.55      569.44     60.15 o 
   3 -16  10     1223.15     1201.62     44.36 o 
   4 -16  10      181.51      140.49     26.28 o 
   5 -16  10       13.36       13.60     12.47 o 
   6 -16  10      344.94      324.83     28.33 o 
  -6 -15  10       85.44       79.05     24.93 o 
  -5 -15  10       59.98       50.73     20.73 o 
  -4 -15  10       53.79       41.65     19.24 o 
  -3 -15  10       79.44       86.05     14.26 o 
  -2 -15  10       69.33      110.17     14.73 o 
  -1 -15  10       13.61       15.31      9.87 o 
   0 -15  10      235.36      230.92     20.80 o 
   1 -15  10      212.96      182.81     17.90 o 
   2 -15  10      159.97      129.96     16.40 o 
   3 -15  10       28.82       20.11     10.31 o 
   4 -15  10      497.09      451.52     30.54 o 
   5 -15  10        3.79       -6.23     13.45 o 
   6 -15  10       67.26       89.33     16.88 o 
  -6 -14  10        2.28        3.99     16.51 o 
  -5 -14  10      270.31      242.27     33.60 o 
  -4 -14  10      733.30      845.44     53.74 o 
  -3 -14  10       36.97       27.06     17.79 o 
  -2 -14  10        6.25        0.39      8.19 o 
  -1 -14  10      254.42      240.21     18.86 o 
   0 -14  10      529.71      517.57     24.26 o 
   1 -14  10        2.16       -7.82      7.87 o 
   2 -14  10        9.48       -3.80      8.24 o 
   3 -14  10      192.55      200.34     19.45 o 
   4 -14  10      225.50      198.24     34.38 o 
   5 -14  10       92.35       76.13     15.48 o 
   6 -14  10       83.16       97.90     17.59 o 
  -7 -13  10        0.45        7.79     17.74 o 
  -6 -13  10        4.35        5.36     15.72 o 
  -5 -13  10        8.79        8.91     15.64 o 
  -4 -13  10       43.16       40.07     10.90 o 
  -3 -13  10      316.92      377.51     24.29 o 
  -2 -13  10        1.10       -6.23      6.86 o 
  -1 -13  10      100.43       98.63     13.93 o 
   0 -13  10     1435.43     1466.72     35.14 o 
   1 -13  10      358.78      356.79     21.52 o 
   2 -13  10        7.58       23.30      9.74 o 
   3 -13  10      378.93      419.36     52.16 o 
   4 -13  10        4.13       12.76     10.59 o 
   5 -13  10      126.27      126.32     17.47 o 
   6 -13  10      119.68      137.30     21.27 o 
   7 -13  10       63.95       50.54     16.21 o 
  -7 -12  10        4.92       15.32     17.95 o 
  -6 -12  10       19.32       14.27     15.82 o 
  -5 -12  10      425.30      401.97     41.15 o 
  -4 -12  10      150.91      142.12     19.98 o 
  -3 -12  10        2.43      -10.51      7.43 o 
  -2 -12  10      131.03      138.62     14.87 o 
  -1 -12  10     1754.31     1716.77     48.69 o 
   0 -12  10      488.66      521.02     18.68 o 
   1 -12  10       50.46       30.66      9.79 o 
   2 -12  10      430.45      442.27     29.22 o 
   3 -12  10        0.20        6.81      8.88 o 
   4 -12  10        3.53       -1.56      9.36 o 
   5 -12  10       35.94       28.41     17.46 o 
   6 -12  10        0.08        3.03     12.29 o 
   7 -12  10        2.91        9.62     13.58 o 
  -7 -11  10        9.30        7.80     18.07 o 
  -6 -11  10       52.89       89.89     24.38 o 
  -5 -11  10       46.73       25.16     15.98 o 
  -4 -11  10      286.79      291.75     20.96 o 
  -3 -11  10        0.01       -8.52      6.34 o 
  -2 -11  10       43.47       33.25      9.77 o 
  -1 -11  10     1053.86     1096.86     34.80 o 
   0 -11  10      242.70      271.94     14.20 o 
   1 -11  10      572.94      525.20     24.02 o 
   2 -11  10      740.67      710.74     30.95 o 
   3 -11  10        5.99       -2.03      7.86 o 
   4 -11  10      155.23      123.13     22.45 o 
   5 -11  10      574.01      566.69     29.49 o 
   6 -11  10      366.39      356.62     27.29 o 
   7 -11  10       19.31       11.21     16.35 o 
  -8 -10  10        0.25        2.14     16.80 o 
  -7 -10  10       20.44       37.55     21.15 o 
  -6 -10  10       63.87       45.89     20.05 o 
  -5 -10  10      475.11      366.45     58.89 o 
  -4 -10  10        4.14       10.68      8.06 o 
  -3 -10  10      691.98      665.12     27.25 o 
  -2 -10  10      610.25      643.50     26.70 o 
  -1 -10  10      134.70      141.07     10.34 o 
   0 -10  10       37.18       33.44      6.60 o 
   1 -10  10       62.80       52.50     10.02 o 
   2 -10  10      710.78      651.64     49.08 o 
   3 -10  10      814.59      829.70     39.82 o 
   4 -10  10        2.07       -2.33     10.37 o 
   5 -10  10       14.19       29.70     11.67 o 
   6 -10  10      637.29      624.87     46.05 o 
   7 -10  10       29.95       23.12     18.83 o 
  -8  -9  10       85.65       73.58     23.86 o 
  -7  -9  10        1.60      -20.47     13.64 o 
  -6  -9  10      142.51       86.70     21.90 o 
  -5  -9  10      870.45      816.63     56.92 o 
  -4  -9  10      296.10      274.23     19.93 o 
  -3  -9  10      105.54      115.45     13.06 o 
  -2  -9  10      603.89      511.84     27.93 o 
  -1  -9  10     1301.73     1274.21     29.11 o 
   0  -9  10      119.71      125.95      9.26 o 
   1  -9  10       16.89       19.82      8.29 o 
   2  -9  10        2.88        2.15      7.62 o 
   3  -9  10       35.44       23.14      9.81 o 
   4  -9  10       72.58       75.58     13.04 o 
   5  -9  10       60.95       49.75     12.49 o 
   6  -9  10      744.13      824.53     36.09 o 
   7  -9  10       81.68       72.72     22.09 o 
  -8  -8  10       78.36       98.90     25.01 o 
  -7  -8  10       65.17       81.92     22.23 o 
  -6  -8  10      454.60      384.19     92.23 o 
  -5  -8  10      201.44      177.50     16.60 o 
  -4  -8  10      161.50      143.20     14.48 o 
  -3  -8  10     1437.58     1388.53     41.57 o 
  -2  -8  10        0.18       -0.90      6.15 o 
  -1  -8  10      439.04      471.29     15.21 o 
   0  -8  10      469.50      480.73     15.69 o 
   1  -8  10      572.19      605.54     34.49 o 
   2  -8  10       98.25       91.55     12.21 o 
   3  -8  10      158.54      139.55     14.92 o 
   4  -8  10        2.32       -1.02      8.38 o 
   5  -8  10       62.79       53.75     12.67 o 
   6  -8  10     1133.64     1216.25     60.37 o 
   7  -8  10        0.67        1.77     10.07 o 
   8  -8  10       22.82       21.75     17.61 o 
  -9  -7  10      135.73      131.81     28.57 o 
  -8  -7  10      217.88      266.81     36.17 o 
  -7  -7  10      338.05      359.90     40.55 o 
  -6  -7  10      206.91      238.66     19.67 o 
  -5  -7  10       24.62       27.38      9.28 o 
  -4  -7  10        9.53        4.39     11.37 o 
  -3  -7  10      153.00      143.68     13.70 o 
  -2  -7  10     1728.47     1767.42     47.24 o 
  -1  -7  10       72.75       64.97      6.52 o 
   0  -7  10       43.00       33.54      5.71 o 
   1  -7  10      179.11      191.45     10.30 o 
   2  -7  10       39.64       31.24      8.94 o 
   3  -7  10       57.14       55.11     11.33 o 
   4  -7  10      752.46      777.34     30.81 o 
   5  -7  10        0.95       -9.00     11.57 o 
   6  -7  10        9.58        8.61      9.60 o 
   7  -7  10        5.68        1.37      9.76 o 
   8  -7  10       54.17       79.93     22.22 o 
  -9  -6  10       60.87       33.10     20.92 o 
  -8  -6  10       97.86      110.41     24.41 o 
  -7  -6  10       89.98       70.25     21.01 o 
  -6  -6  10       30.74       29.04      9.80 o 
  -5  -6  10      268.27      257.47     42.26 o 
  -4  -6  10        2.86        3.27      7.16 o 
  -3  -6  10       94.55       78.26     10.82 o 
  -2  -6  10       44.74       30.27      7.71 o 
  -1  -6  10      395.23      408.89     14.24 o 
   0  -6  10     1113.30     1209.89     26.68 o 
   1  -6  10      105.80      122.44      8.32 o 
   2  -6  10     1013.08      970.24     31.63 o 
   3  -6  10      766.54      746.88     28.73 o 
   4  -6  10     1071.27     1050.83     49.77 o 
   5  -6  10      247.26      255.81     20.47 o 
   6  -6  10        9.36        7.28     12.09 o 
   7  -6  10      325.22      277.90     34.99 o 
   8  -6  10       12.62       24.60     17.08 o 
  -9  -5  10        0.08       17.87     17.92 o 
  -8  -5  10       84.21       34.04     17.06 o 
  -7  -5  10      115.19      123.38     20.21 o 
  -6  -5  10        4.04       -3.12      7.26 o 
  -5  -5  10      259.20      231.05     18.00 o 
  -4  -5  10       18.58       26.39     12.77 o 
  -3  -5  10      149.54      143.59     13.34 o 
  -2  -5  10     2365.29     2440.97     59.58 o 
  -1  -5  10       30.89       26.28      4.53 o 
   0  -5  10       70.82       81.41      8.72 o 
   1  -5  10     1277.96     1355.37     35.26 o 
   2  -5  10     1827.15     1876.30     56.69 o 
   3  -5  10      299.74      354.84     35.23 o 
   4  -5  10     1032.25     1052.90    124.93 o 
   5  -5  10       93.67       90.40     13.10 o 
   6  -5  10      234.49      230.31     20.25 o 
   7  -5  10       46.56       52.93     18.21 o 
   8  -5  10       10.03       22.91     16.75 o 
  -9  -4  10        0.36      -17.80     13.51 o 
  -8  -4  10        0.05        0.86     12.48 o 
  -7  -4  10     1361.54     1258.62     73.99 o 
  -6  -4  10       65.72       61.67     11.22 o 
  -5  -4  10        0.09       -0.02      7.35 o 
  -4  -4  10      148.94      162.03     21.15 o 
  -3  -4  10       29.74       23.12      9.17 o 
  -2  -4  10     1286.68     1301.42     37.00 o 
  -1  -4  10       13.86       23.01      5.77 o 
   0  -4  10        3.66        3.00      4.57 o 
   1  -4  10      543.96      632.05     17.25 o 
   2  -4  10      322.46      277.80     11.35 o 
   3  -4  10      233.55      215.94     16.51 o 
   4  -4  10      338.94      345.96     21.93 o 
   5  -4  10        1.05       -3.32      7.08 o 
   6  -4  10      189.27      163.71     17.54 o 
   7  -4  10      217.43      230.33     31.80 o 
   8  -4  10       27.29       19.26     16.25 o 
  -9  -3  10       37.51       43.32     20.38 o 
  -8  -3  10        9.74       36.34     11.73 o 
  -7  -3  10      255.13      209.01     26.14 o 
  -6  -3  10      978.69      963.36     35.07 o 
  -5  -3  10     1387.24     1361.28     41.85 o 
  -4  -3  10      427.95      413.15     20.70 o 
  -3  -3  10        0.07        3.07      5.72 o 
  -2  -3  10      185.17      156.85     12.49 o 
  -1  -3  10     1771.46     1807.15     35.15 o 
   0  -3  10      325.31      289.92     12.06 o 
   1  -3  10       86.89       97.26     11.18 o 
   2  -3  10      608.48      671.51     18.48 o 
   3  -3  10     1181.80     1244.87     66.51 o 
   4  -3  10        0.21       -1.26      7.31 o 
   5  -3  10      404.85      418.42     23.12 o 
   6  -3  10      315.02      289.38     33.13 o 
   7  -3  10      303.76      333.44     37.85 o 
   8  -3  10        0.06       -6.79     14.37 o 
  -9  -2  10       66.11       52.38     19.49 o 
  -8  -2  10       85.06       60.75     13.19 o 
  -7  -2  10      299.07      287.95     21.63 o 
  -6  -2  10      255.69      223.99     25.87 o 
  -5  -2  10      673.18      718.11     28.69 o 
  -4  -2  10     1228.37     1199.63     37.21 o 
  -3  -2  10       66.86       89.95     10.71 o 
  -2  -2  10     7388.94     7534.53    148.01 o 
  -1  -2  10       41.42       45.01      6.91 o 
   0  -2  10      148.84      156.10     11.02 o 
   1  -2  10      121.13      131.70      8.54 o 
   2  -2  10      466.28      462.18     15.42 o 
   3  -2  10      320.91      343.15     18.23 o 
   4  -2  10      517.00      508.57     23.27 o 
   5  -2  10       54.57       37.75     22.24 o 
   6  -2  10      399.49      388.87     38.67 o 
   7  -2  10      151.10      155.03     27.29 o 
   8  -2  10       91.64      112.41     27.09 o 
  -9  -1  10      298.90      313.90     38.50 o 
  -8  -1  10      295.86      249.03     21.51 o 
  -7  -1  10      871.56      905.71     35.47 o 
  -6  -1  10      368.92      369.68     23.94 o 
  -5  -1  10      819.89      859.56     83.01 o 
  -4  -1  10      268.81      238.36     23.48 o 
  -3  -1  10      449.95      450.28     20.14 o 
  -2  -1  10       83.76       86.90      6.12 o 
  -1  -1  10       47.45       48.21      5.33 o 
   0  -1  10       17.72       18.84      5.13 o 
   1  -1  10      119.45      113.15      8.37 o 
   2  -1  10        0.24        2.59      8.17 o 
   3  -1  10      332.58      337.64     14.22 o 
   4  -1  10      566.41      589.47     24.58 o 
   5  -1  10      561.31      500.19     35.97 o 
   6  -1  10       34.59       28.21     15.84 o 
   7  -1  10       16.34       29.78     15.48 o 
   8  -1  10       66.91       92.82     25.22 o 
  -9   0  10       39.91       40.33     12.79 o 
  -8   0  10        0.52       -8.62      8.85 o 
  -7   0  10        1.73       -4.18      9.98 o 
  -6   0  10       38.48       37.29     10.58 o 
  -5   0  10      131.93       99.01     14.61 o 
  -4   0  10      233.93      217.82     22.92 o 
  -3   0  10      683.55      733.31     26.80 o 
  -2   0  10       25.08       24.71      4.41 o 
  -1   0  10      359.57      382.75     12.78 o 
   0   0  10      117.64      109.21      8.21 o 
   1   0  10     2787.18     2694.21     62.09 o 
   2   0  10      979.96     1000.26     24.76 o 
   3   0  10      370.25      404.99     15.67 o 
   4   0  10      265.60      281.03     18.05 o 
   5   0  10       11.45       13.26     12.18 o 
   6   0  10       23.37       13.75     12.24 o 
   7   0  10      281.06      269.51     34.81 o 
   8   0  10       39.97       34.59     19.56 o 
  -9   1  10      216.15      201.62     21.60 o 
  -8   1  10        0.83       -0.21      9.51 o 
  -7   1  10      227.05      250.20     21.22 o 
  -6   1  10        0.05       -1.58      7.70 o 
  -5   1  10      516.60      501.98     33.65 o 
  -4   1  10      516.36      585.89     20.76 o 
  -3   1  10     1360.31     1350.45     29.21 o 
  -2   1  10       89.59       84.01      6.99 o 
  -1   1  10      234.03      240.57     13.69 o 
   0   1  10      488.41      511.35     15.70 o 
   1   1  10     2417.83     2335.18     45.44 o 
   2   1  10      631.54      622.25     27.41 o 
   3   1  10       37.09       35.07      6.66 o 
   4   1  10        7.03       13.54      7.51 o 
   5   1  10      140.54      131.43     22.69 o 
   6   1  10      407.02      416.14     41.46 o 
   7   1  10      573.45      630.00     47.18 o 
  -9   2  10       42.46       76.85     21.77 o 
  -8   2  10      484.52      465.22     41.77 o 
  -7   2  10       73.09       65.09     18.59 o 
  -6   2  10      606.79      553.69     26.79 o 
  -5   2  10       35.98       33.56     10.17 o 
  -4   2  10      159.90      155.98     10.06 o 
  -3   2  10      315.56      339.23     20.50 o 
  -2   2  10     2859.72     2929.75     54.46 o 
  -1   2  10     1710.16     1845.81     72.88 o 
   0   2  10      231.46      228.74     16.52 o 
   1   2  10        0.38       -4.08      4.49 o 
   2   2  10      211.76      247.97     16.75 o 
   3   2  10       59.78       40.72     12.28 o 
   4   2  10     1165.22     1121.50     37.13 o 
   5   2  10       65.43       57.52     17.46 o 
   6   2  10       23.26       28.22     15.15 o 
   7   2  10      214.69      233.16     35.08 o 
  -9   3  10        2.28        9.02     12.28 o 
  -8   3  10      534.22      605.96     32.07 o 
  -7   3  10        3.62        0.11      9.30 o 
  -6   3  10      323.73      251.83     20.60 o 
  -5   3  10      243.82      251.62     14.15 o 
  -4   3  10     2066.10     2118.06     43.59 o 
  -3   3  10     1190.91     1282.84     29.45 o 
  -2   3  10       83.19       81.01      7.59 o 
  -1   3  10      497.13      502.77     16.15 o 
   0   3  10     1112.47     1149.58     27.10 o 
   1   3  10       33.43       33.42      6.15 o 
   2   3  10       13.78        8.49      6.67 o 
   3   3  10        0.62       -7.43      4.96 o 
   4   3  10        0.44       -1.80      4.97 o 
   5   3  10       98.77      137.17     23.67 o 
   6   3  10       55.19       42.65     17.27 o 
   7   3  10        0.01       -0.75     15.56 o 
  -9   4  10       59.78       31.91     13.65 o 
  -8   4  10      894.98      868.73     37.68 o 
  -7   4  10      488.11      501.39     27.18 o 
  -6   4  10        0.16        0.13     10.54 o 
  -5   4  10      680.55      716.95     22.34 o 
  -4   4  10       60.38       59.20      7.82 o 
  -3   4  10      324.44      276.27     13.23 o 
  -2   4  10      696.16      602.17     51.76 o 
  -1   4  10      139.75      135.76      9.80 o 
   0   4  10     1247.26     1258.14     29.41 o 
   1   4  10       20.60       17.42      5.90 o 
   2   4  10      250.65      292.90     18.29 o 
   3   4  10      415.64      479.77     23.73 o 
   4   4  10       93.08       84.90     12.87 o 
   5   4  10      370.85      407.91     24.72 o 
   6   4  10      178.23      200.93     30.06 o 
   7   4  10      313.37      286.38     38.38 o 
  -9   5  10       11.61       14.03     13.01 o 
  -8   5  10       15.64       11.78     11.09 o 
  -7   5  10      459.96      442.25     26.97 o 
  -6   5  10      782.59      763.01     24.71 o 
  -5   5  10      101.35      113.42     10.48 o 
  -4   5  10       88.17       82.95     10.55 o 
  -3   5  10        9.67        4.79      4.09 o 
  -2   5  10        6.38        7.06      5.02 o 
  -1   5  10      161.67      167.66     11.20 o 
   0   5  10     1365.82     1440.58     32.99 o 
   1   5  10      879.43      870.19     23.93 o 
   2   5  10     1643.55     1650.80     36.96 o 
   3   5  10      215.90      160.12     16.09 o 
   4   5  10      564.10      615.44     28.23 o 
   5   5  10      235.15      241.95     37.20 o 
   6   5  10       59.26       38.80     18.53 o 
   7   5  10        3.48       22.24     17.32 o 
  -9   6  10       58.04       56.56     19.49 o 
  -8   6  10      270.65      250.19     22.96 o 
  -7   6  10      511.90      556.23     28.89 o 
  -6   6  10      267.38      256.02     15.93 o 
  -5   6  10       31.69        6.97      4.82 o 
  -4   6  10       52.08       62.43      8.36 o 
  -3   6  10      331.46      313.68     15.16 o 
  -2   6  10      142.51      132.91     10.82 o 
  -1   6  10        6.57        3.05      5.18 o 
   0   6  10      219.46      244.41     18.89 o 
   1   6  10       83.78       75.56      8.77 o 
   2   6  10      534.02      581.12     49.28 o 
   3   6  10       35.78       26.61      9.47 o 
   4   6  10       16.11       23.23      9.38 o 
   5   6  10      169.94      229.96     20.65 o 
   6   6  10      316.78      296.21     37.08 o 
  -9   7  10      162.52      226.83     60.84 o 
  -8   7  10       18.10       21.90     11.83 o 
  -7   7  10       97.85       95.04     15.59 o 
  -6   7  10        0.59        3.40      6.55 o 
  -5   7  10      196.59      165.91     13.09 o 
  -4   7  10        0.27       -7.83      5.22 o 
  -3   7  10       95.70       82.28      9.30 o 
  -2   7  10     1266.21     1215.21     31.03 o 
  -1   7  10      147.89      132.74     11.03 o 
   0   7  10      623.51      604.27     20.19 o 
   1   7  10      318.33      302.48     15.59 o 
   2   7  10        0.08        0.37      7.36 o 
   3   7  10      256.32      218.54     19.72 o 
   4   7  10      222.52      244.10     21.53 o 
   5   7  10        9.84        1.09     11.54 o 
   6   7  10        5.60        5.81     13.72 o 
  -9   8  10       45.69       65.36     16.25 o 
  -8   8  10       54.97       55.61     13.84 o 
  -7   8  10      178.01      169.32     15.31 o 
  -6   8  10      322.05      287.39     21.23 o 
  -5   8  10      371.89      377.77     18.65 o 
  -4   8  10      390.46      370.82     20.99 o 
  -3   8  10      572.28      666.71     22.28 o 
  -2   8  10      375.61      389.22     22.74 o 
  -1   8  10      578.70      564.44     22.15 o 
   0   8  10        8.60        3.75      5.97 o 
   1   8  10       38.73       33.87      7.24 o 
   2   8  10      311.26      276.10     21.56 o 
   3   8  10       65.62       54.60     11.99 o 
   4   8  10      196.37      191.96     19.47 o 
   5   8  10      166.54      159.48     19.33 o 
   6   8  10       38.44        9.63     15.31 o 
  -9   9  10       61.00       84.75     18.07 o 
  -8   9  10      318.81      319.56     34.58 o 
  -7   9  10       86.68       67.71     11.22 o 
  -6   9  10      174.43      200.91     15.67 o 
  -5   9  10        8.33       15.62      7.46 o 
  -4   9  10       37.83       32.87      7.98 o 
  -3   9  10     5085.12     5260.27    113.40 o 
  -2   9  10       61.63       72.09     10.30 o 
  -1   9  10       38.60       39.82     16.44 o 
   0   9  10      675.65      678.73     22.48 o 
   1   9  10      843.40      766.93     31.80 o 
   2   9  10       44.52       48.03     11.77 o 
   3   9  10      144.66      144.99     19.10 o 
   4   9  10      245.38      287.69     35.36 o 
   5   9  10      262.72      264.68     24.31 o 
   6   9  10       40.38       57.96     15.27 o 
  -8  10  10      136.06      134.05     19.14 o 
  -7  10  10       35.51       42.77     10.46 o 
  -6  10  10       19.48       15.64      8.45 o 
  -5  10  10        0.03        0.20      6.67 o 
  -4  10  10        8.72        7.45      6.80 o 
  -3  10  10     1476.22     1438.24     36.85 o 
  -2  10  10       62.87       43.85      8.80 o 
  -1  10  10      297.31      302.02     17.18 o 
   0  10  10     1451.29     1465.52     45.84 o 
   1  10  10       92.23       95.15     30.63 o 
   2  10  10      192.10      134.18     17.20 o 
   3  10  10      103.76      138.00     18.02 o 
   4  10  10      364.54      362.25     27.84 o 
   5  10  10       13.74       28.51     12.49 o 
  -8  11  10      117.22      144.10     20.55 o 
  -7  11  10       10.84        7.74      9.35 o 
  -6  11  10      272.45      278.36     18.71 o 
  -5  11  10       84.25       84.14     11.29 o 
  -4  11  10        0.20        1.38      6.75 o 
  -3  11  10       27.34       22.93      7.78 o 
  -2  11  10       95.27       72.90     10.20 o 
  -1  11  10      113.93      131.88     12.33 o 
   0  11  10      711.79      653.44     38.23 o 
   1  11  10      201.69      188.65     19.47 o 
   2  11  10      173.37      150.02     18.48 o 
   3  11  10       38.54       42.64     12.82 o 
   4  11  10        0.17        4.14     10.56 o 
   5  11  10      374.13      394.58     31.25 o 
  -8  12  10      406.42      410.63     34.28 o 
  -7  12  10      270.39      297.47     21.06 o 
  -6  12  10      108.95      118.56     14.13 o 
  -5  12  10        5.78        1.21      8.50 o 
  -4  12  10        1.28        8.56      7.58 o 
  -3  12  10     1650.77     1595.69     41.10 o 
  -2  12  10      393.23      378.86     23.42 o 
  -1  12  10      257.02      255.12     16.74 o 
   0  12  10       52.00       49.67     12.58 o 
   1  12  10       25.32       25.25     10.84 o 
   2  12  10      100.69       78.96     14.73 o 
   3  12  10      456.45      458.16     31.37 o 
   4  12  10       90.75      106.44     17.87 o 
  -7  13  10       60.03       79.04     13.13 o 
  -6  13  10       97.42       95.03     17.20 o 
  -5  13  10        6.63       16.20      8.61 o 
  -4  13  10      127.60      140.04     14.16 o 
  -3  13  10      134.33      137.54     13.69 o 
  -2  13  10      242.90      222.36     16.67 o 
  -1  13  10        8.20        8.85      7.97 o 
   0  13  10      290.50      289.97     24.30 o 
   1  13  10        3.47       18.08      9.81 o 
   2  13  10       83.74       78.56     15.23 o 
   3  13  10      782.51      774.04     37.27 o 
   4  13  10      639.61      630.56     36.77 o 
  -7  14  10      186.65      195.41     19.98 o 
  -6  14  10       30.13       48.82     16.82 o 
  -5  14  10      104.57      125.20     14.48 o 
  -4  14  10       39.04       47.27     11.01 o 
  -3  14  10       21.17       23.57      9.37 o 
  -2  14  10       23.08        6.03      7.93 o 
  -1  14  10        7.04       11.34     10.26 o 
   0  14  10      531.19      570.24     30.81 o 
   1  14  10       19.22       13.85     13.97 o 
   2  14  10      298.22      299.05     26.01 o 
   3  14  10      223.37      206.28     23.63 o 
  -6  15  10      349.90      352.19     23.51 o 
  -5  15  10      178.14      179.98     17.34 o 
  -4  15  10       31.97       44.69     10.83 o 
  -3  15  10      404.65      418.12     48.57 o 
  -2  15  10      318.20      327.63     21.26 o 
  -1  15  10      120.56       92.92     16.05 o 
   0  15  10        1.78        6.17     10.29 o 
   1  15  10       33.20       37.91     17.26 o 
   2  15  10       30.75       46.62     14.09 o 
  -6  16  10      139.07      145.49     17.78 o 
  -5  16  10       94.67       98.52     18.97 o 
  -4  16  10        7.56        2.69      8.85 o 
  -3  16  10       82.48       99.18     13.94 o 
  -2  16  10      420.10      369.18     29.38 o 
  -1  16  10      291.98      327.87     27.84 o 
   0  16  10        2.51        2.91     10.25 o 
   1  16  10      229.20      253.28     25.74 o 
  -5  17  10      214.82      216.51     37.13 o 
  -4  17  10       25.18       25.66     19.36 o 
  -3  17  10      120.97      123.40     19.23 o 
  -2  17  10        9.10        9.41     11.12 o 
  -1  17  10       43.66       36.61     17.28 o 
   0  17  10        3.35        5.46     12.13 o 
  -3  18  10       63.97       71.47     16.87 o 
  -2  18  10        6.20       -8.08     10.51 o 
   0 -20  11       14.51       21.64     18.11 o 
   1 -20  11       15.61       26.10     18.87 o 
  -1 -19  11       11.61       11.25     15.85 o 
   0 -19  11       64.86       44.30     19.60 o 
   1 -19  11       87.87       86.57     22.75 o 
   2 -19  11       43.32       81.42     21.51 o 
   3 -19  11       41.01       57.31     15.57 o 
  -3 -18  11      184.25      186.50     31.26 o 
  -2 -18  11       54.36       52.36     18.92 o 
  -1 -18  11       18.85       34.47     17.44 o 
   0 -18  11       99.83      121.50     24.30 o 
   1 -18  11      245.46      266.99     33.57 o 
   2 -18  11        6.71       16.62     13.44 o 
   3 -18  11      475.54      455.58     31.28 o 
   4 -18  11       75.73       57.81     15.69 o 
  -4 -17  11      317.06      424.04     46.03 o 
  -3 -17  11      436.05      506.31     46.08 o 
  -2 -17  11      225.11      229.15     21.18 o 
  -1 -17  11       25.36       39.02     17.01 o 
   0 -17  11      213.46      184.89     27.18 o 
   1 -17  11        0.46       28.96     16.09 o 
   2 -17  11       60.48       73.54     14.80 o 
   3 -17  11       33.20       14.59     11.57 o 
   4 -17  11      126.18      170.07     20.57 o 
   5 -17  11       18.31       17.93     12.97 o 
  -5 -16  11        1.01       -1.34     16.77 o 
  -4 -16  11       54.73       57.34     22.69 o 
  -3 -16  11      123.32      155.58     26.79 o 
  -2 -16  11        3.35        4.93      9.34 o 
  -1 -16  11      200.07      179.46     26.32 o 
   0 -16  11      328.83      331.00     34.51 o 
   1 -16  11      168.49      199.74     27.89 o 
   2 -16  11      680.04      651.75     45.00 o 
   3 -16  11      517.02      507.91     44.32 o 
   4 -16  11      153.73      164.13     24.43 o 
   5 -16  11       62.39      106.98     46.92 o 
  -5 -15  11      227.94      224.67     34.33 o 
  -4 -15  11       76.02       55.58     19.75 o 
  -3 -15  11        5.32       -1.52      9.22 o 
  -2 -15  11      158.65      155.73     20.94 o 
  -1 -15  11       61.70      109.54     21.11 o 
   0 -15  11       21.62       29.02     15.81 o 
   1 -15  11      174.09      211.33     19.24 o 
   2 -15  11       24.48       22.58     10.75 o 
   3 -15  11      200.75      193.11     26.13 o 
   4 -15  11       59.68       35.41     13.17 o 
   5 -15  11        2.06       -8.61     15.39 o 
   6 -15  11       49.74       47.85     14.94 o 
  -6 -14  11       15.29        6.63     18.64 o 
  -5 -14  11      270.32      294.04     37.49 o 
  -4 -14  11      160.56      173.88     28.24 o 
  -3 -14  11      636.02      542.04     27.10 o 
  -2 -14  11      228.00      219.64     19.28 o 
  -1 -14  11        4.14        1.45      7.84 o 
   0 -14  11       60.39       50.59     16.83 o 
   1 -14  11       50.13       55.93     12.27 o 
   2 -14  11      204.03      204.91     19.40 o 
   3 -14  11       90.08      103.82     20.86 o 
   4 -14  11      347.29      293.15     37.73 o 
   5 -14  11      266.98      222.51     36.00 o 
   6 -14  11       80.73       48.11     15.16 o 
  -6 -13  11      256.53      190.80     32.04 o 
  -5 -13  11        3.15       24.08     16.94 o 
  -4 -13  11       11.35        6.48      8.87 o 
  -3 -13  11      655.56      691.46     30.21 o 
  -2 -13  11      387.90      409.19     23.19 o 
  -1 -13  11       38.03       37.30      9.75 o 
   0 -13  11      164.41      196.05     26.13 o 
   1 -13  11      176.67      187.02     17.30 o 
   2 -13  11        0.77        1.17      8.42 o 
   3 -13  11       58.58       68.84     13.19 o 
   4 -13  11       41.11       38.00     12.76 o 
   5 -13  11        3.29        7.31     10.84 o 
   6 -13  11      187.04      209.71     22.85 o 
  -7 -12  11      440.99      522.17     54.02 o 
  -6 -12  11        2.53       21.40     18.91 o 
  -5 -12  11      412.45      483.23     46.17 o 
  -4 -12  11       68.44       72.07     18.82 o 
  -3 -12  11       29.34       11.68      8.61 o 
  -2 -12  11      956.62      933.87     34.21 o 
  -1 -12  11       42.27       49.40     10.53 o 
   0 -12  11     1607.38     1597.84     45.65 o 
   1 -12  11        0.03       12.13     10.34 o 
   2 -12  11      206.25      198.61     29.68 o 
   3 -12  11       83.32       70.98     18.47 o 
   4 -12  11        0.16       -4.30     12.34 o 
   5 -12  11      191.81      200.81     21.02 o 
   6 -12  11       99.27       82.11     28.79 o 
   7 -12  11        0.32       -2.27     12.30 o 
  -7 -11  11       18.07       -1.25     17.30 o 
  -6 -11  11      108.69       91.39     24.73 o 
  -5 -11  11       65.48       77.04     16.25 o 
  -4 -11  11       40.91       38.19     10.44 o 
  -3 -11  11        1.60       -9.06      7.00 o 
  -2 -11  11      596.43      555.90     25.53 o 
  -1 -11  11     1023.77     1015.60     34.53 o 
   0 -11  11     1106.62     1104.99     35.89 o 
   1 -11  11      372.67      331.74     21.38 o 
   2 -11  11      424.16      409.32     22.65 o 
   3 -11  11       42.99       44.74     11.79 o 
   4 -11  11      610.26      570.68     28.61 o 
   5 -11  11        4.48       15.54     17.23 o 
   6 -11  11        8.11       10.91     11.36 o 
   7 -11  11        1.08       15.25     17.80 o 
  -8 -10  11       58.78       51.02     23.50 o 
  -7 -10  11      194.31      191.69     32.40 o 
  -6 -10  11      183.85      239.31     34.32 o 
  -5 -10  11      229.33      226.92     19.62 o 
  -4 -10  11       77.48      116.57     17.71 o 
  -3 -10  11        7.54        3.98      7.75 o 
  -2 -10  11      969.19      922.42     33.04 o 
  -1 -10  11       55.48       39.12     13.34 o 
   0 -10  11      191.73      205.94     12.24 o 
   1 -10  11     1425.70     1349.25     40.84 o 
   2 -10  11       41.55       52.34     17.07 o 
   3 -10  11       13.33        0.82      8.08 o 
   4 -10  11       85.38       82.46     16.04 o 
   5 -10  11      434.70      423.87     69.90 o 
   6 -10  11       72.51       94.46     16.22 o 
   7 -10  11       15.12       22.55     12.14 o 
  -8  -9  11        5.58       -5.23     15.37 o 
  -7  -9  11      587.25      709.14     51.39 o 
  -6  -9  11      129.64      136.07     25.98 o 
  -5  -9  11       60.35       61.97     14.36 o 
  -4  -9  11      550.48      524.55     25.23 o 
  -3  -9  11      878.47      776.50     30.38 o 
  -2  -9  11        6.03        7.80      7.86 o 
  -1  -9  11      699.97      684.80     46.95 o 
   0  -9  11      636.13      597.92     18.49 o 
   1  -9  11      857.42      828.91     29.49 o 
   2  -9  11      719.09      607.35     26.45 o 
   3  -9  11      119.03      138.72     29.98 o 
   4  -9  11       14.42       13.89      9.48 o 
   5  -9  11      279.83      286.93     23.22 o 
   6  -9  11       10.88        1.49     14.94 o 
   7  -9  11       31.64       56.98     16.06 o 
  -8  -8  11      186.67      198.14     33.02 o 
  -7  -8  11      147.00      210.74     32.64 o 
  -6  -8  11       97.51       92.67     14.24 o 
  -5  -8  11       10.76       14.01      8.66 o 
  -4  -8  11      709.14      666.92     27.95 o 
  -3  -8  11     1372.16     1377.41     58.85 o 
  -2  -8  11       31.19       25.44     10.84 o 
  -1  -8  11        0.25       -0.46     11.21 o 
   0  -8  11      243.08      265.16     18.08 o 
   1  -8  11     2500.82     2623.05     64.16 o 
   2  -8  11        0.03       -4.11     13.82 o 
   3  -8  11      542.88      494.81     24.94 o 
   4  -8  11      556.44      561.57     27.51 o 
   5  -8  11      421.65      454.55     39.22 o 
   6  -8  11       25.56       25.96     20.64 o 
   7  -8  11        0.18        4.27     10.43 o 
  -8  -7  11      455.37      524.46     50.85 o 
  -7  -7  11       38.99       58.58     19.96 o 
  -6  -7  11       23.47        2.95      8.56 o 
  -5  -7  11        4.93       -1.97      7.66 o 
  -4  -7  11      263.64      247.72     18.61 o 
  -3  -7  11       78.66       88.15     16.23 o 
  -2  -7  11      313.17      306.15     18.35 o 
  -1  -7  11      155.19      164.38     11.97 o 
   0  -7  11      109.85      111.47      8.53 o 
   1  -7  11      106.06      117.77      8.61 o 
   2  -7  11        0.67        6.26      7.51 o 
   3  -7  11        2.30       16.39      9.03 o 
   4  -7  11       63.36       46.13     16.17 o 
   5  -7  11       78.79       79.18     13.12 o 
   6  -7  11      290.95      256.97     22.56 o 
   7  -7  11      275.35      308.12     38.06 o 
  -9  -6  11       93.20       88.58     27.12 o 
  -8  -6  11       15.94       31.87     18.13 o 
  -7  -6  11        0.18       -0.84     15.59 o 
  -6  -6  11      288.06      253.36     20.46 o 
  -5  -6  11       14.15       10.68      8.13 o 
  -4  -6  11      173.10      169.97     15.45 o 
  -3  -6  11        4.64       -1.12      6.73 o 
  -2  -6  11      288.97      316.32     18.42 o 
  -1  -6  11      606.63      607.62     16.93 o 
   0  -6  11      105.31      109.04     17.24 o 
   1  -6  11      115.42      119.39     10.19 o 
   2  -6  11       18.28       11.85     12.49 o 
   3  -6  11      268.97      256.85     21.66 o 
   4  -6  11      365.96      396.90     24.68 o 
   5  -6  11      397.06      384.35     25.33 o 
   6  -6  11       67.96       80.94     15.92 o 
   7  -6  11      273.24      273.24     35.14 o 
  -9  -5  11      101.83       69.80     24.05 o 
  -8  -5  11      759.69      736.43     51.25 o 
  -7  -5  11      236.00      255.62     21.20 o 
  -6  -5  11      196.10      187.86     22.44 o 
  -5  -5  11       12.59        2.56     12.08 o 
  -4  -5  11      990.62      943.01     33.39 o 
  -3  -5  11     1323.99     1304.73     39.48 o 
  -2  -5  11      193.42      201.45     15.18 o 
  -1  -5  11      501.69      555.75     15.78 o 
   0  -5  11      167.64      171.56     10.01 o 
   1  -5  11      844.39      822.37     50.04 o 
   2  -5  11       96.85      104.77     12.32 o 
   3  -5  11      175.93      166.03     15.65 o 
   4  -5  11      255.13      286.80     35.66 o 
   5  -5  11      169.96      174.95     17.52 o 
   6  -5  11      144.52      141.55     36.21 o 
   7  -5  11        8.27        1.94     13.28 o 
  -9  -4  11       30.98       50.40     20.38 o 
  -8  -4  11      278.19      273.35     34.90 o 
  -7  -4  11      335.90      367.87     25.51 o 
  -6  -4  11       11.32        1.19      8.03 o 
  -5  -4  11     1372.33     1367.40     53.40 o 
  -4  -4  11       66.96       87.59     11.95 o 
  -3  -4  11      636.79      632.96     27.38 o 
  -2  -4  11      131.65       99.32     10.99 o 
  -1  -4  11      112.59      118.91      9.10 o 
   0  -4  11      247.76      238.33     11.12 o 
   1  -4  11     1041.34     1080.94     25.28 o 
   2  -4  11      299.45      311.47     19.19 o 
   3  -4  11     2183.73     2169.13     56.76 o 
   4  -4  11     1596.85     1635.39     47.80 o 
   5  -4  11       19.15        9.06      8.76 o 
   6  -4  11      440.24      417.66     40.77 o 
   7  -4  11      271.18      318.30     38.60 o 
  -9  -3  11        0.53        0.38     14.74 o 
  -8  -3  11       86.72       92.99     24.09 o 
  -7  -3  11       23.46       21.39     10.47 o 
  -6  -3  11      750.98      712.02     30.15 o 
  -5  -3  11      222.27      210.64     18.90 o 
  -4  -3  11      444.90      388.19     20.85 o 
  -3  -3  11      220.82      191.34     15.22 o 
  -2  -3  11       34.54       40.16      8.32 o 
  -1  -3  11        0.61        1.84      3.72 o 
   0  -3  11       16.80        7.82      4.29 o 
   1  -3  11     2198.99     2233.26     43.57 o 
   2  -3  11      237.27      247.55     12.45 o 
   3  -3  11      542.45      558.32     24.04 o 
   4  -3  11      897.73      843.01     31.23 o 
   5  -3  11      279.09      326.13     22.24 o 
   6  -3  11        0.36       -2.14     11.42 o 
   7  -3  11      128.67      172.30     29.88 o 
  -9  -2  11      101.59       54.29     21.36 o 
  -8  -2  11       72.33       72.27     14.82 o 
  -7  -2  11       27.69       30.53     10.89 o 
  -6  -2  11       25.75       30.12     20.75 o 
  -5  -2  11      497.36      484.62     23.71 o 
  -4  -2  11     2623.51     2592.87     65.68 o 
  -3  -2  11     3773.03     3704.76     86.05 o 
  -2  -2  11       93.85       93.40      6.18 o 
  -1  -2  11      123.82      149.86      9.36 o 
   0  -2  11      587.69      531.96     36.91 o 
   1  -2  11      795.28      806.56     21.30 o 
   2  -2  11        2.85        3.57      4.76 o 
   3  -2  11       66.65       66.41     10.81 o 
   4  -2  11        0.85        0.89      7.24 o 
   5  -2  11        4.41       -0.56     10.80 o 
   6  -2  11      538.94      478.21     43.77 o 
   7  -2  11      270.13      254.87     34.90 o 
  -9  -1  11       84.91       92.48     16.39 o 
  -8  -1  11       79.26       86.64     23.03 o 
  -7  -1  11      128.39      150.22     17.30 o 
  -6  -1  11      907.21      899.43     34.53 o 
  -5  -1  11      479.25      456.90     40.46 o 
  -4  -1  11      414.04      413.09     21.05 o 
  -3  -1  11      795.37      791.81     28.78 o 
  -2  -1  11      624.20      651.77     17.17 o 
  -1  -1  11     3328.15     3446.31     70.17 o 
   0  -1  11        0.76        1.15      4.10 o 
   1  -1  11      450.78      432.44     15.15 o 
   2  -1  11      106.15      114.25     10.59 o 
   3  -1  11     1117.81     1115.97     35.38 o 
   4  -1  11      921.17      903.34     31.91 o 
   5  -1  11      385.26      408.35     38.41 o 
   6  -1  11      115.10      147.33     26.68 o 
   7  -1  11      186.80      128.56     26.19 o 
  -9   0  11       47.79       43.88     13.97 o 
  -8   0  11       86.67      103.45     15.95 o 
  -7   0  11      464.84      456.66     25.68 o 
  -6   0  11      105.64      107.97     14.47 o 
  -5   0  11      670.17      714.76     41.13 o 
  -4   0  11      137.45      111.26     13.67 o 
  -3   0  11      182.99      177.62      8.97 o 
  -2   0  11       53.95       74.30     14.15 o 
  -1   0  11      602.92      619.69     17.45 o 
   0   0  11      709.85      683.27     24.10 o 
   1   0  11      367.46      358.21     22.25 o 
   2   0  11       58.30       63.80      7.70 o 
   3   0  11       89.02       72.61      8.60 o 
   4   0  11      201.90      210.93     16.76 o 
   5   0  11       83.91       97.92     20.74 o 
   6   0  11       31.07       32.33     15.47 o 
   7   0  11       16.29       68.57     20.28 o 
  -9   1  11        7.92       17.26     16.75 o 
  -8   1  11     1477.71     1567.47     72.86 o 
  -7   1  11        3.43        0.39     11.74 o 
  -6   1  11      658.89      694.44     42.21 o 
  -5   1  11      770.23      773.63     62.31 o 
  -4   1  11     2368.63     2328.64     61.44 o 
  -3   1  11      216.76      231.83     11.51 o 
  -2   1  11      299.84      293.95     11.95 o 
  -1   1  11      171.04      186.92     14.13 o 
   0   1  11      593.87      605.29     18.13 o 
   1   1  11      223.58      240.93     14.14 o 
   2   1  11       35.44       28.95      6.50 o 
   3   1  11       77.84       61.24      8.15 o 
   4   1  11      985.70     1005.64     52.14 o 
   5   1  11        2.58       -6.21     11.62 o 
   6   1  11       15.09       57.85     18.10 o 
   7   1  11       26.63       30.77     17.25 o 
  -9   2  11       34.94       35.76     18.12 o 
  -8   2  11      425.57      508.33     45.87 o 
  -7   2  11      239.64      190.36     19.31 o 
  -6   2  11        8.71       -1.36      8.02 o 
  -5   2  11     1647.25     1553.50     47.45 o 
  -4   2  11        6.45       -1.25      5.59 o 
  -3   2  11        6.04        7.30      4.75 o 
  -2   2  11       29.40       29.04      5.56 o 
  -1   2  11     1030.81     1047.34     32.68 o 
   0   2  11      120.06      135.29      9.90 o 
   1   2  11      734.96      754.76     21.47 o 
   2   2  11       32.23       18.25      6.26 o 
   3   2  11      707.26      642.17     20.68 o 
   4   2  11      686.66      588.62     26.02 o 
   5   2  11        9.91       16.89     12.71 o 
   6   2  11       68.92       59.12     19.92 o 
   7   2  11       10.77       42.77     18.74 o 
  -9   3  11      434.76      465.15     32.44 o 
  -8   3  11        9.44        9.16     14.89 o 
  -7   3  11      144.69      124.22     16.85 o 
  -6   3  11      250.16      243.62     27.24 o 
  -5   3  11      505.44      513.31     60.60 o 
  -4   3  11      703.70      679.37     20.47 o 
  -3   3  11      113.19      132.76     13.66 o 
  -2   3  11      213.87      208.17     13.20 o 
  -1   3  11      197.81      232.43     12.19 o 
   0   3  11      281.75      266.25     12.89 o 
   1   3  11        2.45        8.66      5.55 o 
   2   3  11      252.34      254.89     14.07 o 
   3   3  11      647.38      665.20     27.80 o 
   4   3  11        8.52       11.00      6.92 o 
   5   3  11       52.90       48.82     17.44 o 
   6   3  11      113.43      154.74     27.89 o 
   7   3  11        0.04        6.67     16.73 o 
  -9   4  11       72.33       70.68     16.32 o 
  -8   4  11        3.74        0.75     11.08 o 
  -7   4  11       18.15        3.26      9.90 o 
  -6   4  11      426.39      450.59     25.66 o 
  -5   4  11       26.36       21.17      8.81 o 
  -4   4  11      431.95      421.63     17.34 o 
  -3   4  11      382.52      373.97     15.06 o 
  -2   4  11       63.59       45.41      9.42 o 
  -1   4  11       24.76       27.65      6.26 o 
   0   4  11      280.76      289.92     14.01 o 
   1   4  11      420.91      408.67     16.35 o 
   2   4  11      139.81      132.13     10.89 o 
   3   4  11      161.27      144.98     15.34 o 
   4   4  11      378.35      357.26     23.99 o 
   5   4  11        0.10        0.46     11.59 o 
   6   4  11        1.45        8.84     12.98 o 
   7   4  11        0.13       32.81     19.50 o 
  -9   5  11        3.48       20.39     13.94 o 
  -8   5  11        0.47       -2.25     14.55 o 
  -7   5  11        0.25        3.22      9.79 o 
  -6   5  11       32.24       33.39     11.20 o 
  -5   5  11       13.40        9.46      6.20 o 
  -4   5  11      627.90      670.88     21.42 o 
  -3   5  11        0.66        2.38      5.49 o 
  -2   5  11       21.54       26.61      7.39 o 
  -1   5  11      318.77      341.46     15.10 o 
   0   5  11     1323.67     1294.29     45.34 o 
   1   5  11     2613.60     2541.11     51.64 o 
   2   5  11      380.93      363.68     20.57 o 
   3   5  11        0.22       -1.70      8.91 o 
   4   5  11      175.93      149.89     17.09 o 
   5   5  11       31.57       21.14     14.09 o 
   6   5  11      125.78      117.08     24.68 o 
  -9   6  11       74.74       63.61     20.11 o 
  -8   6  11      267.50      285.56     25.28 o 
  -7   6  11       52.80       51.55     13.75 o 
  -6   6  11        0.47       10.84     12.12 o 
  -5   6  11      208.87      255.60     25.01 o 
  -4   6  11      762.59      771.05     31.38 o 
  -3   6  11       58.13       66.08      8.64 o 
  -2   6  11     1905.34     1838.57     40.61 o 
  -1   6  11     1793.42     1733.42     38.76 o 
   0   6  11     1213.04     1130.83     29.14 o 
   1   6  11     2767.96     2640.48     53.78 o 
   2   6  11      200.23      217.47     20.68 o 
   3   6  11        0.32        4.73      7.91 o 
   4   6  11        2.55        4.48     13.51 o 
   5   6  11        1.19       -5.10      8.13 o 
   6   6  11      102.99      123.14     27.12 o 
  -9   7  11       95.93      108.93     19.32 o 
  -8   7  11       91.69      111.07     17.58 o 
  -7   7  11      700.83      713.10     34.22 o 
  -6   7  11        2.75        0.26      5.47 o 
  -5   7  11        0.31       -2.50      5.38 o 
  -4   7  11       38.38       47.83     13.69 o 
  -3   7  11      125.23       89.29     12.69 o 
  -2   7  11      417.69      435.50     22.13 o 
  -1   7  11      761.45      790.03     24.28 o 
   0   7  11     2197.00     2286.38     48.60 o 
   1   7  11     1073.16     1023.68     28.39 o 
   2   7  11     3031.93     2912.38     75.45 o 
   3   7  11      340.68      313.51     23.59 o 
   4   7  11        0.03        0.63      8.56 o 
   5   7  11       39.63       13.00     14.38 o 
   6   7  11      289.13      273.35     37.25 o 
  -9   8  11        2.94       18.08     12.86 o 
  -8   8  11       20.72       15.57     24.19 o 
  -7   8  11        1.02       -7.69      9.97 o 
  -6   8  11      246.63      249.31     23.27 o 
  -5   8  11      671.95      746.09     25.01 o 
  -4   8  11      523.42      526.51     20.42 o 
  -3   8  11       39.15       20.62      9.73 o 
  -2   8  11      945.17      996.05     28.26 o 
  -1   8  11        3.32       -6.53      5.56 o 
   0   8  11     2736.23     2644.54     54.88 o 
   1   8  11        3.40        5.76      8.30 o 
   2   8  11       49.88       41.19     10.72 o 
   3   8  11        0.66        4.72     11.85 o 
   4   8  11      327.34      345.00     26.75 o 
   5   8  11      148.59      179.44     21.11 o 
  -8   9  11      113.64      109.17     17.90 o 
  -7   9  11       78.80       52.85     14.08 o 
  -6   9  11      127.78      129.90     13.41 o 
  -5   9  11      169.77      154.82     13.62 o 
  -4   9  11       45.32       53.48      9.17 o 
  -3   9  11       17.60       14.19      6.92 o 
  -2   9  11     1556.37     1491.60     37.31 o 
  -1   9  11      149.52      153.22     12.90 o 
   0   9  11      101.26      113.27     11.16 o 
   1   9  11       12.90       13.60      9.78 o 
   2   9  11       37.05       44.09     10.83 o 
   3   9  11      640.36      585.69     29.88 o 
   4   9  11        0.00       -6.63      8.33 o 
   5   9  11        4.10        2.79     16.77 o 
  -8  10  11      157.26      183.28     21.73 o 
  -7  10  11        6.54       12.06     12.34 o 
  -6  10  11        8.03       11.41      7.95 o 
  -5  10  11       28.47       20.30      8.30 o 
  -4  10  11      206.76      207.82     15.53 o 
  -3  10  11      184.17      205.34     15.03 o 
  -2  10  11      571.16      566.64     21.95 o 
  -1  10  11      498.21      520.75     20.77 o 
   0  10  11       36.54       34.19      8.13 o 
   1  10  11       49.46       48.01     11.57 o 
   2  10  11      132.59       98.55     15.15 o 
   3  10  11       79.81       91.83     19.31 o 
   4  10  11      118.81      122.89     18.15 o 
   5  10  11       18.90       20.65     12.18 o 
  -8  11  11      107.44      136.00     33.75 o 
  -7  11  11       12.18       10.53      9.57 o 
  -6  11  11      178.88      188.61     20.32 o 
  -5  11  11       18.82       21.54      8.95 o 
  -4  11  11       97.56       84.32     11.16 o 
  -3  11  11        0.21       -2.88      7.74 o 
  -2  11  11       17.13       27.44      8.19 o 
  -1  11  11      633.77      584.77     22.66 o 
   0  11  11        0.35       -1.57      7.89 o 
   1  11  11      322.26      350.09     26.29 o 
   2  11  11       16.70       11.25     10.14 o 
   3  11  11       45.64       65.47     14.15 o 
   4  11  11      165.12      190.63     31.78 o 
  -8  12  11      133.99      128.08     20.74 o 
  -7  12  11      833.21      924.89     33.17 o 
  -6  12  11      453.72      436.11     24.43 o 
  -5  12  11      149.75      189.09     16.10 o 
  -4  12  11      112.60      103.82     12.76 o 
  -3  12  11        6.57        2.20      7.35 o 
  -2  12  11      737.66      736.99     26.47 o 
  -1  12  11        2.73       -0.85      9.66 o 
   0  12  11        7.88       15.73     10.36 o 
   1  12  11       70.62       57.44     13.46 o 
   2  12  11       92.49      136.29     18.28 o 
   3  12  11      261.52      305.96     31.56 o 
   4  12  11        0.00       -5.78     10.11 o 
  -7  13  11       24.74       31.41     15.14 o 
  -6  13  11      145.90      158.27     16.26 o 
  -5  13  11        9.09       11.56     10.49 o 
  -4  13  11      162.54      149.26     15.16 o 
  -3  13  11      637.51      556.11     27.33 o 
  -2  13  11      261.81      282.97     19.01 o 
  -1  13  11       63.10       48.09     12.57 o 
   0  13  11       16.45        4.79      8.86 o 
   1  13  11        2.10       -1.06      8.44 o 
   2  13  11       47.49       52.28     13.37 o 
   3  13  11      118.96      161.74     29.15 o 
  -7  14  11        5.46       -4.75     10.49 o 
  -6  14  11      297.08      320.05     22.38 o 
  -5  14  11       23.99        6.27      9.02 o 
  -4  14  11       28.51       23.85     11.47 o 
  -3  14  11       26.38       22.95      9.46 o 
  -2  14  11       54.34       42.15     10.59 o 
  -1  14  11       30.91       24.56     11.35 o 
   0  14  11      101.80      103.58     20.16 o 
   1  14  11       13.97       17.63     11.85 o 
   2  14  11       68.35       65.83     15.61 o 
  -6  15  11      271.16      295.63     22.26 o 
  -5  15  11        7.98       15.08      9.91 o 
  -4  15  11        0.51       -1.12     10.60 o 
  -3  15  11        4.71       21.08      9.86 o 
  -2  15  11      166.25      183.41     36.73 o 
  -1  15  11       27.89       13.33     11.99 o 
   0  15  11        6.87       -3.26      9.83 o 
   1  15  11        2.38        5.38     15.51 o 
   2  15  11      441.21      504.35     35.69 o 
  -5  16  11       43.14       33.26     11.49 o 
  -4  16  11      180.46      216.19     19.06 o 
  -3  16  11        0.52      -12.70      8.47 o 
  -2  16  11       73.57       79.50     16.44 o 
  -1  16  11      119.00      126.60     19.24 o 
   0  16  11      100.04      103.50     18.25 o 
   1  16  11      149.91      174.84     22.44 o 
  -4  17  11        3.02       -2.10     13.19 o 
  -3  17  11        1.48      -15.57     10.38 o 
  -2  17  11        0.41        4.08     12.09 o 
  -1  17  11       18.01       14.07     12.93 o 
  -1 -19  12        1.02        3.54     14.92 o 
   0 -19  12      105.54      151.31     27.63 o 
   1 -19  12      421.16      482.54     44.97 o 
   2 -19  12        1.84       -4.93     16.56 o 
  -3 -18  12      943.51     1034.11     63.14 o 
  -2 -18  12      175.36      215.79     30.97 o 
  -1 -18  12      210.84      254.64     32.49 o 
   0 -18  12        0.68      -11.09     13.46 o 
   1 -18  12        1.07       22.66     17.69 o 
   2 -18  12        1.04       -1.27     13.91 o 
   3 -18  12       18.64       43.05     20.57 o 
  -4 -17  12       14.68        6.84     19.36 o 
  -3 -17  12       27.50       53.05     20.96 o 
  -2 -17  12       84.81      114.79     23.60 o 
  -1 -17  12      502.75      616.96     43.64 o 
   0 -17  12      718.33      753.12     48.80 o 
   1 -17  12      698.72      672.62     46.89 o 
   2 -17  12        3.37        7.05     13.95 o 
   3 -17  12        2.94        1.71     12.55 o 
   4 -17  12      461.06      487.15     33.65 o 
  -5 -16  12        5.18       28.07     18.04 o 
  -4 -16  12       82.47       84.29     24.46 o 
  -3 -16  12      388.87      382.78     27.13 o 
  -2 -16  12        0.93       -8.05      9.11 o 
  -1 -16  12        0.45      -18.18     12.12 o 
   0 -16  12        6.70       16.73     15.95 o 
   1 -16  12      197.08      228.39     31.18 o 
   2 -16  12       18.23       38.19     12.71 o 
   3 -16  12        2.90       -9.02     16.94 o 
   4 -16  12        2.03       -2.47     11.02 o 
   5 -16  12        9.25       -0.94     11.83 o 
  -5 -15  12       32.86       29.85     18.76 o 
  -4 -15  12        8.60        2.71     15.41 o 
  -3 -15  12      359.57      410.21     27.52 o 
  -2 -15  12       53.39       46.35     11.97 o 
  -1 -15  12       28.86       26.77     15.33 o 
   0 -15  12        0.37      -16.89     11.26 o 
   1 -15  12        2.32        7.72     15.73 o 
   2 -15  12      253.78      273.14     27.83 o 
   3 -15  12      181.65      212.14     21.51 o 
   4 -15  12      136.10      107.32     23.96 o 
   5 -15  12       44.22       29.79     13.51 o 
  -6 -14  12       25.71       60.99     23.75 o 
  -5 -14  12        6.60      -10.96     15.04 o 
  -4 -14  12      278.70      291.86     24.13 o 
  -3 -14  12       10.83       13.02     15.72 o 
  -2 -14  12       45.65       50.23     17.56 o 
  -1 -14  12      313.73      321.32     33.58 o 
   0 -14  12        0.38        6.88     13.33 o 
   1 -14  12      151.20      134.77     23.16 o 
   2 -14  12       26.07       19.42     10.81 o 
   3 -14  12      103.48      104.85     15.98 o 
   4 -14  12       60.07       30.65     12.31 o 
   5 -14  12      353.20      366.49     28.55 o 
   6 -14  12      163.28      190.62     22.33 o 
  -6 -13  12       16.09       10.84     17.58 o 
  -5 -13  12      241.67      314.26     37.86 o 
  -4 -13  12      165.48      184.23     18.78 o 
  -3 -13  12       23.32       28.70     10.35 o 
  -2 -13  12        5.68        3.96      8.27 o 
  -1 -13  12      136.18      145.86     15.69 o 
   0 -13  12        0.58        3.38     11.60 o 
   1 -13  12       13.44       -0.27     10.24 o 
   2 -13  12       13.40       33.22     10.73 o 
   3 -13  12       19.54        0.03     21.10 o 
   4 -13  12       12.68        7.20     10.99 o 
   5 -13  12       32.84       19.43     11.65 o 
   6 -13  12       84.42       79.45     17.57 o 
  -7 -12  12       53.96       61.09     24.48 o 
  -6 -12  12      267.19      302.78     40.33 o 
  -5 -12  12        2.24        4.42     14.47 o 
  -4 -12  12       14.35       24.63      9.85 o 
  -3 -12  12      104.63       94.94     14.01 o 
  -2 -12  12      207.44      261.34     19.96 o 
  -1 -12  12      428.11      405.46     33.27 o 
   0 -12  12      230.18      214.75     26.36 o 
   1 -12  12      109.30      103.75     15.03 o 
   2 -12  12        0.02       -7.06      8.07 o 
   3 -12  12      114.69       69.80     13.27 o 
   4 -12  12      109.44       99.36     15.88 o 
   5 -12  12        1.83       17.29     11.80 o 
   6 -12  12       27.60       24.84     13.32 o 
  -7 -11  12       10.02        7.74     17.88 o 
  -6 -11  12      103.43      144.63     29.12 o 
  -5 -11  12      254.76      289.07     22.75 o 
  -4 -11  12      685.12      734.13     31.77 o 
  -3 -11  12        8.74       19.51      9.52 o 
  -2 -11  12       61.52       81.05     20.85 o 
  -1 -11  12     2055.34     2000.66     54.59 o 
   0 -11  12      112.24      168.10     24.56 o 
   1 -11  12      142.39      107.68     21.76 o 
   2 -11  12      253.16      253.47     21.89 o 
   3 -11  12       51.48       63.55     12.45 o 
   4 -11  12     1268.91     1309.60     45.89 o 
   5 -11  12       94.80      108.49     16.92 o 
   6 -11  12        2.25       -1.75     11.22 o 
  -7 -10  12        4.86      -19.78     13.19 o 
  -6 -10  12       20.27       36.79     19.48 o 
  -5 -10  12        0.71       -5.09      8.59 o 
  -4 -10  12      215.76      193.47     17.98 o 
  -3 -10  12      513.21      466.67     31.03 o 
  -2 -10  12      133.08      130.44     14.33 o 
  -1 -10  12       23.87       26.92      8.46 o 
   0 -10  12       79.12       82.35     11.22 o 
   1 -10  12      148.65      160.72     15.55 o 
   2 -10  12       40.43       48.47     11.05 o 
   3 -10  12      708.72      715.10     55.69 o 
   4 -10  12      165.76      126.17     22.85 o 
   5 -10  12       46.80       41.65     13.17 o 
   6 -10  12       45.46       79.80     21.95 o 
   7 -10  12      453.72      485.06     33.62 o 
  -8  -9  12        4.27      -12.41     15.64 o 
  -7  -9  12        8.81       18.78     16.76 o 
  -6  -9  12       38.17       53.86     18.24 o 
  -5  -9  12       42.12       20.26     10.19 o 
  -4  -9  12       60.25       46.17     10.68 o 
  -3  -9  12       51.44       43.15     10.04 o 
  -2  -9  12      938.58      869.85     31.61 o 
  -1  -9  12      314.68      310.83     18.69 o 
   0  -9  12       15.11       15.66      8.10 o 
   1  -9  12      525.68      550.20     25.41 o 
   2  -9  12        1.47       -1.51      7.95 o 
   3  -9  12      184.77      162.78     17.30 o 
   4  -9  12       81.63       89.75     14.58 o 
   5  -9  12      751.54      823.64     50.00 o 
   6  -9  12        6.63       -0.12      9.68 o 
   7  -9  12       51.04       55.32     15.29 o 
  -8  -8  12        2.31      -19.44     12.96 o 
  -7  -8  12      196.05      254.40     34.79 o 
  -6  -8  12      293.22      224.43     30.50 o 
  -5  -8  12      465.90      507.12     66.57 o 
  -4  -8  12      262.05      261.54     23.70 o 
  -3  -8  12      651.89      631.09     27.40 o 
  -2  -8  12       86.54       87.25     11.91 o 
  -1  -8  12      185.75      189.04     15.50 o 
   0  -8  12      469.69      479.95     22.68 o 
   1  -8  12      361.73      347.66     25.90 o 
   2  -8  12      261.80      292.79     20.71 o 
   3  -8  12      139.86      124.35     15.20 o 
   4  -8  12        0.87       12.40     13.78 o 
   5  -8  12        1.36        3.48      8.77 o 
   6  -8  12      107.41      114.76     17.10 o 
   7  -8  12       33.10       37.93     17.53 o 
  -8  -7  12        0.10       -9.00     14.83 o 
  -7  -7  12      178.07      153.89     27.37 o 
  -6  -7  12        1.46       12.39     14.63 o 
  -5  -7  12        4.34        1.87      8.23 o 
  -4  -7  12      600.51      564.68     25.80 o 
  -3  -7  12        2.48        2.09      7.38 o 
  -2  -7  12      202.16      191.23     15.91 o 
  -1  -7  12      427.88      385.89     20.17 o 
   0  -7  12      143.72      125.69     19.75 o 
   1  -7  12      293.03      284.98     28.86 o 
   2  -7  12      345.03      330.13     30.95 o 
   3  -7  12     1563.49     1607.94     47.59 o 
   4  -7  12        0.28       -6.72      6.78 o 
   5  -7  12        0.01       14.60      9.99 o 
   6  -7  12      282.28      303.21     24.59 o 
   7  -7  12      231.36      216.05     32.29 o 
  -8  -6  12        3.03       22.25     17.27 o 
  -7  -6  12      728.19      618.64     51.53 o 
  -6  -6  12       22.45       20.43      9.33 o 
  -5  -6  12      579.79      553.28     31.01 o 
  -4  -6  12       40.65       27.35      9.33 o 
  -3  -6  12        7.17       11.46      8.34 o 
  -2  -6  12      287.59      302.87     18.65 o 
  -1  -6  12     2792.24     2913.40     70.00 o 
   0  -6  12       99.26       96.45      8.40 o 
   1  -6  12        4.08        0.69      3.70 o 
   2  -6  12       15.68       23.65      9.40 o 
   3  -6  12      519.63      510.30     24.23 o 
   4  -6  12        0.07       -3.08      7.43 o 
   5  -6  12        7.26       18.32      9.84 o 
   6  -6  12      300.15      320.62     30.99 o 
   7  -6  12      120.91       74.26     21.30 o 
  -9  -5  12       38.90       25.83     19.16 o 
  -8  -5  12      317.41      389.22     43.19 o 
  -7  -5  12        6.21        7.72     14.77 o 
  -6  -5  12       37.78       41.31     11.19 o 
  -5  -5  12       18.98       13.19      8.11 o 
  -4  -5  12     1704.60     1679.19     49.48 o 
  -3  -5  12        4.35        4.03      7.12 o 
  -2  -5  12      414.08      449.47     30.20 o 
  -1  -5  12       20.69       24.27     12.64 o 
   0  -5  12       15.22       19.72      5.99 o 
   1  -5  12        2.54        2.73      3.54 o 
   2  -5  12       70.38       78.44     11.33 o 
   3  -5  12       28.80       52.10     10.51 o 
   4  -5  12       20.62       36.72     10.21 o 
   5  -5  12        2.88      -11.07      7.46 o 
   6  -5  12      765.10      741.32     48.20 o 
   7  -5  12        0.06       -8.76     12.31 o 
  -9  -4  12       61.73       61.31     22.17 o 
  -8  -4  12      105.40      115.85     16.65 o 
  -7  -4  12       45.14       17.98     13.57 o 
  -6  -4  12        0.06       -7.55     10.80 o 
  -5  -4  12      856.38      775.97     57.16 o 
  -4  -4  12       28.58       46.60     10.43 o 
  -3  -4  12        6.77       -2.87      6.84 o 
  -2  -4  12      872.87      836.67     44.52 o 
  -1  -4  12      105.41      100.54      7.78 o 
   0  -4  12       58.65       57.47      8.34 o 
   1  -4  12      878.69      857.15     22.35 o 
   2  -4  12      541.71      514.49     37.27 o 
   3  -4  12        1.26       -9.73      6.49 o 
   4  -4  12      906.78      875.61     44.58 o 
   5  -4  12        4.88       13.52     17.82 o 
   6  -4  12       64.09       95.14     21.64 o 
   7  -4  12       12.70       12.45     15.94 o 
  -9  -3  12      193.09      224.60     34.50 o 
  -8  -3  12       38.32       35.87     13.98 o 
  -7  -3  12       56.41       44.22     13.33 o 
  -6  -3  12       96.25       93.97     13.82 o 
  -5  -3  12     1636.01     1527.46     47.22 o 
  -4  -3  12      634.79      635.16     27.59 o 
  -3  -3  12      156.76      168.41     15.34 o 
  -2  -3  12       63.36       60.11     10.25 o 
  -1  -3  12     1318.25     1336.21     31.52 o 
   0  -3  12      175.02      181.99     10.62 o 
   1  -3  12      374.99      417.57     15.16 o 
   2  -3  12       37.87       38.10      9.13 o 
   3  -3  12       44.34       50.96     13.33 o 
   4  -3  12       26.04       32.45      9.76 o 
   5  -3  12      307.91      352.70     23.96 o 
   6  -3  12       34.64       21.68     14.16 o 
   7  -3  12        2.71        3.02     12.94 o 
  -9  -2  12      137.49      132.49     28.42 o 
  -8  -2  12        1.51        6.44     18.43 o 
  -7  -2  12      193.29      164.45     18.11 o 
  -6  -2  12       12.71       13.05      9.13 o 
  -5  -2  12      309.84      321.47     27.47 o 
  -4  -2  12      124.97      115.00     13.62 o 
  -3  -2  12      160.26      151.99     20.21 o 
  -2  -2  12      751.57      733.35     27.40 o 
  -1  -2  12     1727.78     1854.91     48.20 o 
   0  -2  12      125.75      137.90     11.83 o 
   1  -2  12      287.37      318.83     19.99 o 
   2  -2  12       68.79       63.63      7.79 o 
   3  -2  12      820.37      830.74     47.62 o 
   4  -2  12      462.13      448.20     22.98 o 
   5  -2  12      301.18      314.00     35.40 o 
   6  -2  12      312.13      288.25     34.71 o 
   7  -2  12       52.75       45.96     18.26 o 
  -9  -1  12       38.46       47.36     14.20 o 
  -8  -1  12      216.91      202.41     22.59 o 
  -7  -1  12      550.06      592.15     29.65 o 
  -6  -1  12        0.13       13.89      9.23 o 
  -5  -1  12      667.20      635.59     69.02 o 
  -4  -1  12       80.81       86.26     17.12 o 
  -3  -1  12      557.92      586.43     25.32 o 
  -2  -1  12      361.09      342.57     12.48 o 
  -1  -1  12      199.30      196.76     10.51 o 
   0  -1  12       47.11       53.10      6.70 o 
   1  -1  12        0.74       -1.91      4.67 o 
   2  -1  12        3.91        1.55      5.30 o 
   3  -1  12      585.07      616.91     25.68 o 
   4  -1  12      123.95      108.45     21.55 o 
   5  -1  12        9.73       13.38     12.34 o 
   6  -1  12       29.48       23.75     16.01 o 
   7  -1  12       34.08       45.07     19.60 o 
  -9   0  12        4.24        9.31     15.98 o 
  -8   0  12        7.52        5.72     10.40 o 
  -7   0  12       94.55      106.19     15.20 o 
  -6   0  12       24.74       15.64     13.52 o 
  -5   0  12       11.71        6.45      8.44 o 
  -4   0  12     2871.76     2928.44     74.12 o 
  -3   0  12      432.28      464.16     37.39 o 
  -2   0  12        0.14       -1.50      3.95 o 
  -1   0  12       14.06       20.99      5.19 o 
   0   0  12      245.99      232.39     15.84 o 
   1   0  12      116.15      136.74     12.67 o 
   2   0  12      143.09      135.47     10.78 o 
   3   0  12      378.51      369.49     21.13 o 
   4   0  12      234.80      223.41     28.11 o 
   5   0  12       18.94       24.20     14.56 o 
   6   0  12      315.87      333.84     38.35 o 
   7   0  12       79.84      110.21     24.46 o 
  -9   1  12      138.25      153.99     21.38 o 
  -8   1  12       94.28      109.98     16.88 o 
  -7   1  12      570.29      555.09     34.67 o 
  -6   1  12        2.77       11.23     16.06 o 
  -5   1  12        4.86        9.46      9.08 o 
  -4   1  12      653.83      626.88     27.50 o 
  -3   1  12      195.34      159.49     16.62 o 
  -2   1  12     2170.85     2175.91     43.59 o 
  -1   1  12        5.11        3.68      4.58 o 
   0   1  12       20.45       19.26      5.73 o 
   1   1  12      425.11      452.33     21.46 o 
   2   1  12      251.77      251.19     14.10 o 
   3   1  12      485.79      458.87     17.92 o 
   4   1  12      194.56      169.12     24.90 o 
   5   1  12       27.74        7.25     12.36 o 
   6   1  12      529.22      601.15     45.89 o 
   7   1  12        4.97       -4.84     12.66 o 
  -9   2  12       16.53       36.62     14.00 o 
  -8   2  12      207.11      199.29     36.66 o 
  -7   2  12      287.73      285.64     60.24 o 
  -6   2  12      718.51      766.92     91.51 o 
  -5   2  12     1988.24     1971.25     57.24 o 
  -4   2  12      347.51      336.78     26.86 o 
  -3   2  12       74.28       75.79      7.83 o 
  -2   2  12      666.89      703.63     25.46 o 
  -1   2  12      487.65      382.23     60.47 o 
   0   2  12       34.70       32.43      6.63 o 
   1   2  12       30.39       27.47      7.64 o 
   2   2  12        0.67        3.83      5.58 o 
   3   2  12      370.06      387.55     16.71 o 
   4   2  12       58.00       65.02     17.89 o 
   5   2  12        0.25        4.12     11.95 o 
   6   2  12       13.53        4.93     13.64 o 
   7   2  12        1.05        1.97     14.43 o 
  -9   3  12      195.83      185.29     22.24 o 
  -8   3  12       53.26       88.02     16.05 o 
  -7   3  12      692.19      677.31     33.05 o 
  -6   3  12        3.38       -2.16      8.71 o 
  -5   3  12      757.87      763.70     31.69 o 
  -4   3  12      264.75      257.77     22.05 o 
  -3   3  12      732.80      665.78     24.70 o 
  -2   3  12      182.36      165.03     11.95 o 
  -1   3  12      351.46      352.11     15.53 o 
   0   3  12       22.57       16.74      5.87 o 
   1   3  12      924.09      923.44     25.49 o 
   2   3  12       65.42       73.80      8.87 o 
   3   3  12       86.18       88.58     12.65 o 
   4   3  12        2.11        1.84     11.03 o 
   5   3  12        0.49      -13.74      9.16 o 
   6   3  12      169.42      159.55     27.97 o 
  -9   4  12       49.07       52.33     18.27 o 
  -8   4  12       74.96       73.79     15.60 o 
  -7   4  12       34.98       13.32     10.40 o 
  -6   4  12     1293.90     1221.59     43.65 o 
  -5   4  12       31.18       23.20      9.48 o 
  -4   4  12      614.04      637.39     26.68 o 
  -3   4  12      255.73      277.64     14.12 o 
  -2   4  12       77.74       77.12     18.75 o 
  -1   4  12      711.81      735.23     22.20 o 
   0   4  12       10.64       18.06      6.42 o 
   1   4  12     1761.73     1762.67     56.55 o 
   2   4  12        8.38       10.39      6.20 o 
   3   4  12        0.60        6.41      8.26 o 
   4   4  12      157.37      132.62     25.49 o 
   5   4  12       19.99       30.71     15.72 o 
   6   4  12      448.22      430.77     44.89 o 
  -9   5  12      239.51      233.40     24.40 o 
  -8   5  12       13.32       17.63     12.25 o 
  -7   5  12      623.58      593.77     47.52 o 
  -6   5  12      161.22      188.53     18.87 o 
  -5   5  12       47.21       42.67     10.92 o 
  -4   5  12        2.82        7.25      6.92 o 
  -3   5  12        2.82       -0.72      5.05 o 
  -2   5  12     1128.44     1156.29     29.73 o 
  -1   5  12      593.11      645.30     21.18 o 
   0   5  12      202.65      198.07     15.57 o 
   1   5  12      348.42      324.93     19.65 o 
   2   5  12       42.60       50.41     19.88 o 
   3   5  12      319.67      363.59     33.62 o 
   4   5  12      288.04      288.51     22.94 o 
   5   5  12      487.14      526.14     48.61 o 
   6   5  12        0.09        9.43     13.85 o 
  -9   6  12      209.50      214.58     24.02 o 
  -8   6  12       12.53       10.37     12.14 o 
  -7   6  12        2.68       21.47     25.36 o 
  -6   6  12        1.84       -1.85     11.66 o 
  -5   6  12      130.39      110.01     11.13 o 
  -4   6  12       91.21      119.39     11.06 o 
  -3   6  12       30.05       29.40      7.33 o 
  -2   6  12       14.99       22.35      7.05 o 
  -1   6  12      671.90      706.42     25.93 o 
   0   6  12     1679.71     1699.74     39.29 o 
   1   6  12     1777.34     1687.65     41.31 o 
   2   6  12       90.70      107.50     14.48 o 
   3   6  12       35.03       35.57     15.48 o 
   4   6  12      233.51      201.21     20.00 o 
   5   6  12      600.24      585.01     43.60 o 
   6   6  12      160.73      146.60     27.73 o 
  -9   7  12        0.26        0.54     12.19 o 
  -8   7  12       54.39       42.16     17.13 o 
  -7   7  12      362.79      379.05     43.93 o 
  -6   7  12      177.68      191.29     56.34 o 
  -5   7  12      304.89      249.49     24.05 o 
  -4   7  12      102.80      103.92     10.80 o 
  -3   7  12      658.12      675.55     22.98 o 
  -2   7  12     2388.18     2322.10     50.91 o 
  -1   7  12      115.67      129.02     11.57 o 
   0   7  12      618.82      573.49     20.82 o 
   1   7  12      682.98      673.96     22.75 o 
   2   7  12      554.08      538.04     27.19 o 
   3   7  12       61.87       85.59     25.23 o 
   4   7  12        6.82        3.97      8.97 o 
   5   7  12       27.49       19.19     14.76 o 
  -8   8  12        7.83       24.40     13.10 o 
  -7   8  12        2.88        0.36     11.82 o 
  -6   8  12      222.85      229.63     22.01 o 
  -5   8  12       44.50       44.23     12.65 o 
  -4   8  12      105.24      140.29     13.04 o 
  -3   8  12      111.43      117.51     11.31 o 
  -2   8  12     1836.90     1852.27     51.41 o 
  -1   8  12      386.09      382.35     31.98 o 
   0   8  12       21.71       12.55      8.39 o 
   1   8  12        3.29        4.71      8.53 o 
   2   8  12        0.75      -11.08      7.38 o 
   3   8  12       35.78       17.63     10.00 o 
   4   8  12      405.90      411.66     29.28 o 
   5   8  12       30.96       49.09     18.51 o 
  -8   9  12      148.79      159.42     29.13 o 
  -7   9  12      337.59      356.18     39.18 o 
  -6   9  12      684.53      709.90     34.27 o 
  -5   9  12        0.08       -0.44      6.89 o 
  -4   9  12      452.61      428.64     45.22 o 
  -3   9  12     1947.95     1931.74     56.26 o 
  -2   9  12       10.96        9.80      6.84 o 
  -1   9  12        0.20       -7.35      5.81 o 
   0   9  12      171.44      167.36     13.66 o 
   1   9  12      152.03      140.15     24.93 o 
   2   9  12       50.63       55.48     12.65 o 
   3   9  12        0.00       -2.03     19.53 o 
   4   9  12        1.31       -6.42     19.21 o 
   5   9  12        0.05        5.28      9.80 o 
  -8  10  12        9.32        9.95     15.04 o 
  -7  10  12      118.08      165.81     20.90 o 
  -6  10  12      389.11      427.49     36.82 o 
  -5  10  12       29.97       27.26      8.92 o 
  -4  10  12      240.83      268.59     19.48 o 
  -3  10  12      195.40      181.13     14.69 o 
  -2  10  12       10.90       -2.43      7.95 o 
  -1  10  12       41.33       40.87     20.58 o 
   0  10  12       57.43       34.45     10.89 o 
   1  10  12      354.86      367.10     26.99 o 
   2  10  12        0.80       -7.44      9.14 o 
   3  10  12        3.12       -3.92      9.23 o 
   4  10  12      279.52      339.50     27.94 o 
  -8  11  12        0.18        8.73     13.39 o 
  -7  11  12       61.46       68.93     20.28 o 
  -6  11  12      183.52      193.85     16.69 o 
  -5  11  12       76.47       89.07     12.63 o 
  -4  11  12      405.00      339.87     27.54 o 
  -3  11  12       15.91       34.21      9.25 o 
  -2  11  12      183.50      220.77     16.30 o 
  -1  11  12      223.74      241.82     17.01 o 
   0  11  12       68.97       60.66     13.26 o 
   1  11  12      163.43      168.05     19.13 o 
   2  11  12        1.38       22.74     33.89 o 
   3  11  12       30.48       28.68     12.29 o 
   4  11  12       20.88       25.29     12.89 o 
  -7  12  12       72.74       79.81     26.65 o 
  -6  12  12       86.37      125.96     19.06 o 
  -5  12  12       64.57       91.70     12.74 o 
  -4  12  12       44.51       48.33     17.88 o 
  -3  12  12      324.73      325.15     20.21 o 
  -2  12  12        5.91        9.70      8.12 o 
  -1  12  12      112.70      146.33     18.05 o 
   0  12  12       15.73       18.41     10.14 o 
   1  12  12      181.65      146.96     19.00 o 
   2  12  12       38.44       28.98     12.63 o 
   3  12  12       39.46       42.26     13.68 o 
  -7  13  12       35.48       44.22     16.02 o 
  -6  13  12      140.07      145.98     16.27 o 
  -5  13  12       74.93       40.97     11.05 o 
  -4  13  12       81.13       89.95     16.40 o 
  -3  13  12      230.35      242.20     18.34 o 
  -2  13  12        6.11       19.63      9.64 o 
  -1  13  12       12.99       17.60     16.53 o 
   0  13  12      151.82      133.16     22.35 o 
   1  13  12      159.94      180.43     21.22 o 
   2  13  12       45.41       35.36     12.81 o 
   3  13  12       16.45        2.60     16.53 o 
  -6  14  12        3.19        3.04      9.85 o 
  -5  14  12       27.76       37.24     11.66 o 
  -4  14  12        1.87       -7.15      9.56 o 
  -3  14  12      180.62      186.41     17.10 o 
  -2  14  12       25.90       13.18      8.70 o 
  -1  14  12       22.60       30.35     12.28 o 
   0  14  12      336.13      315.97     26.84 o 
   1  14  12       94.07       37.81     19.64 o 
   2  14  12        4.28        0.69     11.75 o 
  -5  15  12       46.36       33.90     11.09 o 
  -4  15  12       54.05       91.42     14.40 o 
  -3  15  12      133.18      144.25     19.57 o 
  -2  15  12       12.14        2.78     20.71 o 
  -1  15  12       26.95       38.51     13.79 o 
   0  15  12      221.77      291.37     27.61 o 
   1  15  12       64.86       94.05     20.69 o 
  -4  16  12       52.80       54.24     12.65 o 
  -3  16  12       34.58       38.99     11.83 o 
  -2  16  12       21.14       34.69     15.23 o 
  -1  16  12        6.51       -7.89     11.14 o 
   0 -19  13       22.90       11.13     17.71 o 
   1 -19  13        0.18       -5.18     16.41 o 
  -2 -18  13      193.49      210.14     30.98 o 
  -1 -18  13       38.05       48.48     19.42 o 
   0 -18  13      137.49      125.73     25.70 o 
   1 -18  13        1.01       -0.11     14.58 o 
   2 -18  13        5.92       -7.81     14.63 o 
   3 -18  13        9.76       16.35     16.84 o 
  -3 -17  13        9.17      -14.11     14.50 o 
  -2 -17  13      391.80      437.54     41.70 o 
  -1 -17  13      133.70      143.42     26.31 o 
   0 -17  13       49.38       36.60     17.92 o 
   1 -17  13       12.75       27.37     16.73 o 
   2 -17  13       51.46       53.45     21.16 o 
   3 -17  13      114.94      112.49     25.01 o 
  -4 -16  13      213.24      231.96     33.47 o 
  -3 -16  13      376.99      395.44     28.16 o 
  -2 -16  13       25.49       39.95     18.10 o 
  -1 -16  13       12.87       28.78     17.63 o 
   0 -16  13        0.05       13.97     15.58 o 
   1 -16  13        5.91      -16.27     10.85 o 
   2 -16  13        0.33        7.73     15.34 o 
   3 -16  13       38.49       47.20     15.08 o 
   4 -16  13        0.00        8.18     12.81 o 
  -5 -15  13      147.10      139.51     30.06 o 
  -4 -15  13       27.61       45.93     19.96 o 
  -3 -15  13      141.08      180.27     19.18 o 
  -2 -15  13        3.99       -4.50     13.03 o 
  -1 -15  13       13.37       27.45     16.07 o 
   0 -15  13        5.97       41.78     16.62 o 
   1 -15  13      289.54      310.70     35.18 o 
   2 -15  13       65.97      100.25     23.04 o 
   3 -15  13       75.28      101.56     17.03 o 
   4 -15  13        0.11      -15.82     10.54 o 
   5 -15  13        7.60       13.23     13.51 o 
  -5 -14  13       16.94       65.00     22.96 o 
  -4 -14  13      211.59      241.82     22.13 o 
  -3 -14  13       83.26       53.80     12.70 o 
  -2 -14  13      331.95      332.18     53.35 o 
  -1 -14  13      333.84      294.92     33.07 o 
   0 -14  13       25.51       31.62     16.24 o 
   1 -14  13       43.67       53.39     17.89 o 
   2 -14  13       69.83       72.04     14.22 o 
   3 -14  13        5.70        0.48     11.65 o 
   4 -14  13        2.34        3.47     11.37 o 
   5 -14  13        6.50       -1.68     11.83 o 
  -6 -13  13       51.28       35.06     20.53 o 
  -5 -13  13       12.42       35.35     19.54 o 
  -4 -13  13        1.27       -2.78      9.02 o 
  -3 -13  13       32.46       39.39     11.47 o 
  -2 -13  13      150.31      142.87     19.96 o 
  -1 -13  13      112.77      135.11     23.43 o 
   0 -13  13      284.73      329.86     35.15 o 
   1 -13  13      270.62      280.16     32.36 o 
   2 -13  13      242.33      230.03     20.46 o 
   3 -13  13      101.06      112.22     16.46 o 
   4 -13  13       19.71       34.55     12.23 o 
   5 -13  13      212.87      189.98     22.18 o 
  -6 -12  13      193.61      200.81     33.07 o 
  -5 -12  13       10.38       29.73     11.92 o 
  -4 -12  13      192.55      155.76     17.45 o 
  -3 -12  13        1.40       13.84      9.40 o 
  -2 -12  13      388.14      436.83     23.70 o 
  -1 -12  13      480.11      486.11     36.65 o 
   0 -12  13       66.28       53.63     17.46 o 
   1 -12  13       88.64       81.76     19.94 o 
   2 -12  13      186.85      188.08     18.41 o 
   3 -12  13      263.50      272.63     22.72 o 
   4 -12  13       97.83      104.92     25.32 o 
   5 -12  13       33.62       34.61     13.54 o 
   6 -12  13      225.74      243.33     34.91 o 
  -7 -11  13        0.17       13.57     17.88 o 
  -6 -11  13       80.87      102.11     25.64 o 
  -5 -11  13       73.04       61.64     13.98 o 
  -4 -11  13      182.24      185.88     19.79 o 
  -3 -11  13        3.18       -8.51     11.24 o 
  -2 -11  13       76.02       77.85     12.37 o 
  -1 -11  13        3.67       -3.87      8.24 o 
   0 -11  13       12.00        6.30     11.99 o 
   1 -11  13       31.16       43.46     13.20 o 
   2 -11  13       67.71       79.72     13.11 o 
   3 -11  13       87.47       84.89     18.65 o 
   4 -11  13      305.24      290.95     33.71 o 
   5 -11  13      111.97      130.61     36.09 o 
   6 -11  13      387.31      470.28     58.49 o 
  -7 -10  13       21.36       44.34     21.10 o 
  -6 -10  13      118.87      104.87     25.23 o 
  -5 -10  13      140.36      164.40     18.04 o 
  -4 -10  13       23.77       31.78     17.56 o 
  -3 -10  13      443.21      445.69     24.18 o 
  -2 -10  13      385.10      403.99     23.20 o 
  -1 -10  13        9.96        3.42      7.15 o 
   0 -10  13      172.16      204.49     26.53 o 
   1 -10  13      505.23      471.42     56.12 o 
   2 -10  13     1679.18     1657.58     49.63 o 
   3 -10  13       74.61       90.04     14.27 o 
   4 -10  13      130.91      141.64     18.22 o 
   5 -10  13        0.16        5.84     14.98 o 
   6 -10  13        0.13      -13.32      9.10 o 
  -7  -9  13     1123.29     1271.65     72.47 o 
  -6  -9  13       90.80       98.16     15.32 o 
  -5  -9  13       31.94       58.47     21.66 o 
  -4  -9  13        0.02        3.74      8.06 o 
  -3  -9  13       69.65       47.10     14.11 o 
  -2  -9  13      199.45      184.25     28.42 o 
  -1  -9  13     1107.39     1122.92     36.50 o 
   0  -9  13      110.18      117.77     21.00 o 
   1  -9  13      895.91      880.37     39.56 o 
   2  -9  13      107.27      123.38     14.86 o 
   3  -9  13        3.64        8.57     12.91 o 
   4  -9  13       14.11       18.06     15.58 o 
   5  -9  13      143.18      159.86     18.65 o 
   6  -9  13        9.28        7.15     16.04 o 
  -8  -8  13        2.08       15.90     18.95 o 
  -7  -8  13       14.87       -1.89     15.42 o 
  -6  -8  13      294.21      309.51     39.71 o 
  -5  -8  13       79.91       75.80     13.31 o 
  -4  -8  13      104.09      116.48     14.77 o 
  -3  -8  13     1215.89     1168.16     39.02 o 
  -2  -8  13       30.72       43.27      9.70 o 
  -1  -8  13      130.47      146.19     14.15 o 
   0  -8  13       66.48       63.54     16.98 o 
   1  -8  13      277.90      255.11     27.86 o 
   2  -8  13      758.63      700.01     41.71 o 
   3  -8  13      396.21      364.34     23.95 o 
   4  -8  13      381.22      383.75     26.26 o 
   5  -8  13      643.20      647.25     31.22 o 
   6  -8  13       67.94       93.13     18.99 o 
  -8  -7  13      375.61      283.44     38.32 o 
  -7  -7  13       50.95       60.68     17.96 o 
  -6  -7  13      149.72      147.02     19.61 o 
  -5  -7  13      664.42      608.55     28.52 o 
  -4  -7  13      171.30      161.76     25.44 o 
  -3  -7  13      649.66      623.41     29.25 o 
  -2  -7  13       31.00       40.11      9.54 o 
  -1  -7  13       21.95       19.74      7.79 o 
   0  -7  13      274.89      271.95     17.40 o 
   1  -7  13     1357.93     1344.15     53.39 o 
   2  -7  13      170.87      177.79     16.43 o 
   3  -7  13       14.96       13.78      8.74 o 
   4  -7  13        5.54        5.97      9.20 o 
   5  -7  13       76.69       95.88     16.74 o 
   6  -7  13        1.89       -1.99     16.58 o 
  -8  -6  13       12.97       20.19     19.53 o 
  -7  -6  13      136.12      156.51     18.71 o 
  -6  -6  13      587.58      567.39     28.31 o 
  -5  -6  13      740.97      767.50     72.18 o 
  -4  -6  13        5.85        1.62      8.08 o 
  -3  -6  13       24.42       27.96      9.27 o 
  -2  -6  13      508.14      465.01     22.40 o 
  -1  -6  13     2178.00     2183.44     82.34 o 
   0  -6  13      286.28      279.23     13.37 o 
   1  -6  13        4.34       -3.92      5.94 o 
   2  -6  13        0.39        5.31     11.14 o 
   3  -6  13      316.43      330.71     22.51 o 
   4  -6  13      323.22      296.12     36.00 o 
   5  -6  13       53.93       67.69     13.45 o 
   6  -6  13        1.62       12.11     14.22 o 
   7  -6  13      111.81       87.47     24.47 o 
  -8  -5  13       35.89       34.23     18.60 o 
  -7  -5  13       53.56       37.65     12.33 o 
  -6  -5  13      358.44      356.69     25.11 o 
  -5  -5  13      331.76      308.97     22.45 o 
  -4  -5  13     1615.90     1612.51     48.86 o 
  -3  -5  13      486.66      472.97     27.53 o 
  -2  -5  13        6.98       12.48      7.80 o 
  -1  -5  13      196.21      213.35     16.18 o 
   0  -5  13      759.00      756.38     32.07 o 
   1  -5  13      302.36      285.13     28.33 o 
   2  -5  13        3.88        3.14      7.07 o 
   3  -5  13       36.39       26.15      8.89 o 
   4  -5  13      320.80      343.12     32.31 o 
   5  -5  13      502.97      528.36     28.05 o 
   6  -5  13       87.27       92.04     21.69 o 
   7  -5  13       36.75       19.98     16.08 o 
  -8  -4  13       86.81       93.18     16.52 o 
  -7  -4  13      691.44      660.27     31.87 o 
  -6  -4  13       25.62       25.76     10.47 o 
  -5  -4  13      121.81      110.58     14.81 o 
  -4  -4  13      208.68      191.91     26.68 o 
  -3  -4  13       18.55       -1.63      7.37 o 
  -2  -4  13        4.02       -0.29      7.56 o 
  -1  -4  13      427.27      443.64     44.87 o 
   0  -4  13      607.93      646.50     19.32 o 
   1  -4  13      250.61      219.99     26.77 o 
   2  -4  13       51.49       52.00     10.06 o 
   3  -4  13      178.58      177.34     16.44 o 
   4  -4  13        9.30        9.72      8.58 o 
   5  -4  13      538.62      509.46     26.41 o 
   6  -4  13      142.18      187.44     29.29 o 
   7  -4  13        7.14       34.12     16.74 o 
  -9  -3  13        9.65      -18.83     15.15 o 
  -8  -3  13       37.69       43.84     13.12 o 
  -7  -3  13      125.83      121.64     37.73 o 
  -6  -3  13       73.73       72.03     23.12 o 
  -5  -3  13       31.88       17.15      9.20 o 
  -4  -3  13      179.23      213.89     18.04 o 
  -3  -3  13     2123.33     1961.66     76.53 o 
  -2  -3  13        1.77        9.01      7.98 o 
  -1  -3  13      248.75      246.39     11.73 o 
   0  -3  13      137.67      130.03      9.77 o 
   1  -3  13      287.98      315.50     14.23 o 
   2  -3  13      795.29      778.44     29.18 o 
   3  -3  13      167.32      186.74     16.72 o 
   4  -3  13      116.20      125.76     15.19 o 
   5  -3  13        5.56      -13.56     10.45 o 
   6  -3  13       31.78       60.99     19.49 o 
   7  -3  13        9.60        0.32     13.88 o 
  -9  -2  13       31.85       39.96     14.07 o 
  -8  -2  13       73.39       56.37     14.47 o 
  -7  -2  13       89.62       92.85     16.23 o 
  -6  -2  13      490.76      531.61     41.59 o 
  -5  -2  13      362.01      313.15     24.68 o 
  -4  -2  13     1217.50     1164.37     54.33 o 
  -3  -2  13     1973.95     1903.79     53.39 o 
  -2  -2  13       43.23       62.59     10.44 o 
  -1  -2  13      522.45      567.03     25.06 o 
   0  -2  13     1365.27     1484.44     77.14 o 
   1  -2  13     1647.08     1678.20     38.80 o 
   2  -2  13     1138.86     1118.36     36.18 o 
   3  -2  13      153.26      171.49     16.35 o 
   4  -2  13      123.23      109.62     14.51 o 
   5  -2  13       28.58       32.46     14.61 o 
   6  -2  13      301.03      247.72     33.43 o 
   7  -2  13        6.52      -11.41     13.26 o 
  -9  -1  13        0.12       -2.15     12.10 o 
  -8  -1  13       25.83       19.56     11.17 o 
  -7  -1  13      159.49      145.00     17.60 o 
  -6  -1  13      160.35      115.21     15.44 o 
  -5  -1  13      513.27      485.68     34.18 o 
  -4  -1  13      434.64      415.54     23.23 o 
  -3  -1  13      230.10      229.39     18.32 o 
  -2  -1  13      932.83      884.35     47.48 o 
  -1  -1  13       65.30       76.61      7.82 o 
   0  -1  13      654.44      736.41     21.37 o 
   1  -1  13     1322.45     1343.87     31.91 o 
   2  -1  13      101.32       90.99     11.07 o 
   3  -1  13      549.17      500.47     24.03 o 
   4  -1  13      460.32      453.90     23.85 o 
   5  -1  13        1.46        1.72     11.95 o 
   6  -1  13       93.10      111.34     23.59 o 
  -9   0  13        7.22       -4.30     15.18 o 
  -8   0  13        2.56        4.44     15.08 o 
  -7   0  13      147.02      104.62     21.52 o 
  -6   0  13     1002.16      979.77     38.09 o 
  -5   0  13       92.86       83.74     13.42 o 
  -4   0  13      450.18      464.39     24.12 o 
  -3   0  13      272.33      222.91     17.56 o 
  -2   0  13      476.53      446.78     15.53 o 
  -1   0  13      106.85       89.68     14.59 o 
   0   0  13       54.30       41.44      9.43 o 
   1   0  13      288.72      276.62     18.18 o 
   2   0  13       24.76       27.45      6.92 o 
   3   0  13       86.53       91.96     12.88 o 
   4   0  13        2.09       15.90     12.27 o 
   5   0  13      279.67      275.81     34.16 o 
   6   0  13       69.22       62.25     20.24 o 
  -9   1  13       27.07       30.04     14.05 o 
  -8   1  13       86.93       83.25     16.71 o 
  -7   1  13      234.24      240.38     22.56 o 
  -6   1  13       21.14        2.25      8.59 o 
  -5   1  13       11.57        1.82      8.87 o 
  -4   1  13      649.98      671.12     29.42 o 
  -3   1  13      240.52      269.42     19.75 o 
  -2   1  13      320.00      318.17     14.18 o 
  -1   1  13      144.52      137.29     16.59 o 
   0   1  13        0.61       -5.95      6.40 o 
   1   1  13     1288.25     1350.00     32.64 o 
   2   1  13      220.76      218.52     19.41 o 
   3   1  13     1416.54     1357.45     41.90 o 
   4   1  13      326.15      387.36     37.78 o 
   5   1  13      290.79      325.10     37.40 o 
   6   1  13      145.68      155.61     27.58 o 
  -9   2  13        2.52       -9.83     11.26 o 
  -8   2  13      940.28      935.91     40.89 o 
  -7   2  13      573.98      565.79     66.62 o 
  -6   2  13       98.63       94.40     14.58 o 
  -5   2  13       14.11        4.28      8.65 o 
  -4   2  13       39.81       41.05     10.34 o 
  -3   2  13      265.38      261.80     19.30 o 
  -2   2  13       59.22       66.99      7.97 o 
  -1   2  13      431.90      433.37     26.85 o 
   0   2  13       77.96       84.06      8.78 o 
   1   2  13        0.46       -5.98      5.22 o 
   2   2  13      667.23      685.91     22.12 o 
   3   2  13      148.20      162.59     25.88 o 
   4   2  13      610.41      579.59     40.80 o 
   5   2  13       41.14       26.31     15.31 o 
   6   2  13       67.78       72.93     21.31 o 
  -9   3  13       46.32       33.02     15.02 o 
  -8   3  13      427.43      461.01     32.50 o 
  -7   3  13       30.95       12.93     12.97 o 
  -6   3  13        9.29        6.18      9.93 o 
  -5   3  13       24.70       39.07     11.07 o 
  -4   3  13        1.10        9.53      8.37 o 
  -3   3  13      334.77      343.72     25.14 o 
  -2   3  13        0.02        2.92      5.37 o 
  -1   3  13        0.41        5.78      5.42 o 
   0   3  13      143.03      149.32     11.53 o 
   1   3  13       29.47       24.93      6.80 o 
   2   3  13       32.79       34.41      7.74 o 
   3   3  13      187.53      209.54     27.72 o 
   4   3  13      285.93      268.18     32.97 o 
   5   3  13      201.22      185.25     28.57 o 
   6   3  13        2.23       12.69     14.67 o 
  -9   4  13      129.53      119.34     19.95 o 
  -8   4  13       63.23       68.39     15.46 o 
  -7   4  13       25.75       29.47     35.65 o 
  -6   4  13       18.09       30.00     17.20 o 
  -5   4  13       14.62       12.17     13.15 o 
  -4   4  13     1128.80     1249.22     42.26 o 
  -3   4  13     1293.95     1186.11     30.38 o 
  -2   4  13       67.33       58.06      8.23 o 
  -1   4  13     1415.89     1454.72     34.80 o 
   0   4  13     1352.03     1282.45     32.27 o 
   1   4  13     2346.26     2224.38     47.71 o 
   2   4  13      344.78      301.63     18.36 o 
   3   4  13        2.29       -4.31      7.79 o 
   4   4  13      198.03      193.57     27.46 o 
   5   4  13      623.97      659.23     46.78 o 
   6   4  13       35.50       29.84     16.63 o 
  -9   5  13      138.38      124.84     20.36 o 
  -8   5  13        5.62       -2.92     10.46 o 
  -7   5  13      591.11      585.27     31.37 o 
  -6   5  13      125.00      127.73     16.54 o 
  -5   5  13      229.23      254.04     21.54 o 
  -4   5  13       62.01       61.97     11.89 o 
  -3   5  13       55.68       66.94      9.08 o 
  -2   5  13      228.16      225.26     14.05 o 
  -1   5  13     2978.94     3001.32     59.98 o 
   0   5  13      114.42      106.26     10.67 o 
   1   5  13        9.78       11.57      6.27 o 
   2   5  13      209.56      196.17     18.46 o 
   3   5  13      497.11      535.48     40.19 o 
   4   5  13      159.69      117.83     22.60 o 
   5   5  13        0.41        7.55     13.76 o 
  -8   6  13       26.46       29.93     13.13 o 
  -7   6  13       50.46       48.29     21.72 o 
  -6   6  13       45.29       50.48     18.07 o 
  -5   6  13      446.23      389.26     62.03 o 
  -4   6  13        1.42       -5.28      5.42 o 
  -3   6  13      170.83      160.57     19.18 o 
  -2   6  13      221.14      191.04     13.66 o 
  -1   6  13       48.64       60.61      8.88 o 
   0   6  13       36.83       39.67      8.16 o 
   1   6  13        2.32        6.28      6.23 o 
   2   6  13      170.01      162.20     17.37 o 
   3   6  13      322.32      284.63     23.05 o
[truncated: 103,252 more chars]
